# Supplementary material for: Rydberg electron stabilizes the charge localized state of the diamine cation
Source: Nat Commun. 2024 Jan 4;15:293. doi: 10.1038/s41467-023-44526-y (PMC10767003; doi:10.1038/s41467-023-44526-y)
Supplement: Supplementary file 4 — Supplementary Data 1 [file 41467_2023_44526_MOESM4_ESM.txt]

      22
Energy =     -346.2272101547
N        -0.704947979601454       -1.188445376348288       -0.176123008031921
C         0.695432672167895       -1.203813552848231       -0.321547847481585
C         1.177660117803126        0.253675424930266       -0.764689162635974
N         0.704955096245887        1.188439139641825        0.176118810933160
C        -0.695423807274160        1.203811627400384        0.321560169008121
C        -1.177665430829397       -0.253680545051097        0.764676811229241
C        -1.518309757476637       -1.466110372494497       -1.336162331078890
C         1.518314677813703        1.466111311293864        1.336158118672307
H         1.177548967039028       -1.428549833997611        0.620713624627574
H         1.007348463585361       -1.914372324099190       -1.070949459728806
H         2.254960788737117        0.259570359599310       -0.821058078483789
H         0.757762513973524        0.446711924637144       -1.743068616188234
H        -2.254968253331224       -0.259564149964860        0.821021050802864
H        -0.757794110914364       -0.446719877920611        1.743067066163196
H        -1.177552779582186        1.428571104455647       -0.620689355500676
H        -1.007326399652276        1.914355707864960        1.070982300526514
H        -1.146798829875304       -2.348041983973916       -1.835139199649437
H        -2.538336671186862       -1.639380071226112       -1.029057200101125
H        -1.504346393621752       -0.636125506210803       -2.041836245416341
H         2.538391911409190        1.639130578163971        1.029082609173791
H         1.146952453235562        2.348191689444221        1.834984725843440
H         1.504142751335219        0.636234726703614        2.041955217316570
      22
Energy =     -346.2271815698
N        -0.687632516669748       -1.184019512290523       -0.193847132635882
C         0.712283542913860       -1.180994817576857       -0.341425146994405
C         1.179767678180837        0.287236654403011       -0.765146016347795
N         0.696666541071256        1.204569176854689        0.187369837994914
C        -0.704542201860312        1.204245011046453        0.326573710445766
C        -1.175426141665141       -0.261861762453990        0.751848273977034
C        -1.507937447687584       -1.493787135067109       -1.340744630365056
C         1.500360029869828        1.461276639396688        1.359049269079895
H         1.198363984121980       -1.410761392340088        0.597741855631735
H         1.030977234341040       -1.879353303108146       -1.099210483261430
H         2.257182872341439        0.303310654524519       -0.818959889950071
H         0.760346368765316        0.489738502086186       -1.741706064760913
H        -2.252963929419407       -0.279875898005861        0.800610737707734
H        -0.760029380381583       -0.458669026724486        1.731501421295775
H        -1.184205258034675        1.436581410093945       -0.615078001914080
H        -1.026826660955448        1.902595561355601        1.083129630406390
H        -1.092900126051077       -2.342066355160944       -1.862841150946801
H        -2.507143086032202       -1.738085050230403       -1.013031264253908
H        -1.565016076435241       -0.653122094068369       -2.031067148926395
H         2.521878959482902        1.645823530563559        1.063649689497384
H         1.121295004174006        2.330603364171515        1.874252705395692
H         1.485501543965800        0.616615594683902        2.047328447183776
      22
Energy =     -346.2270681967
N        -0.672011083759054       -1.177556011376873       -0.211900878473076
C         0.727316044363379       -1.158635202764597       -0.360973200559844
C         1.182619597895041        0.319085506434332       -0.764911460645540
N         0.689932746237688        1.220107655807584        0.198132429120810
C        -0.712053196788189        1.206106658659630        0.330625803488897
C        -1.173851666163338       -0.267250149584858        0.738162888763036
C        -1.499403419044191       -1.522790351249813       -1.343461563410018
C         1.484267061180384        1.456477611150849        1.380501071484741
H         1.216687466478655       -1.394157412717165        0.575249050416894
H         1.051644204557191       -1.845353484787112       -1.126778074723991
H         2.260142684631760        0.343492546498295       -0.815050109446064
H         0.765042194356174        0.531349006612157       -1.740074809638229
H        -2.251515559792086       -0.295844530458058        0.778712858003077
H        -0.763764165331817       -0.468485211078794        1.719282813729319
H        -1.188864724941921        1.446655748668791       -0.610404789122301
H        -1.043730511928622        1.892837369215853        1.093833126991704
H        -1.042821592810159       -2.332610945031129       -1.890913162963902
H        -2.470602482308179       -1.840274792040008       -0.993692800889607
H        -1.633030068619477       -0.676574784070856       -2.015696208325340
H         2.507176121400092        1.651186429213559        1.096566451304960
H         1.098239190622585        2.313799287756515        1.910497510821000
H         1.468582950948993        0.598434576457789        2.052290456334214
      22
Energy =     -346.2268657759
N        -0.658010260148716       -1.169342951400686       -0.230327290384801
C         0.740715178397972       -1.136798877687201       -0.380174438747847
C         1.185866342632388        0.349320437309039       -0.764145996823843
N         0.684346495386838        1.235013954771609        0.208483462647805
C        -0.718382172300876        1.209065887726057        0.334080984548231
C        -1.172939932808078       -0.270421211869148        0.723908364721655
C        -1.492009033391864       -1.552262892622511       -1.344833371813693
C         1.469714285433556        1.451420793401618        1.400667794157735
H         1.232729853573574       -1.378720741608384        0.553248872087317
H         1.069731279929142       -1.812454457563684       -1.153612103304057
H         2.263485549919169        0.380612205210283       -0.809911094514758
H         0.771054657204373        0.571538462004753       -1.738156638365024
H        -2.250630228769131       -0.308334570529314        0.755902071379989
H        -0.768656104579021       -0.476845750791196        1.706507400063312
H        -1.192165743129406        1.458414161017492       -0.606181251741604
H        -1.058514351401564        1.884610804847213        1.103628852311371
H        -0.997188206988037       -2.318837777467041       -1.920182463252120
H        -2.427808257190240       -1.943561602386236       -0.972634637611358
H        -1.705676313506863       -0.705953233108147       -1.995219033464510
H         2.493931931501923        1.655188704374972        1.127909148810000
H         1.077381849961724        2.297281370621047        1.944338115424686
H         1.453025751179622        0.581066584600860        2.056699509108638
      22
Energy =     -346.2265789845
N        -0.646031567095200       -1.158948867304723       -0.249494593604008
C         0.752211323519025       -1.115511720377831       -0.399138635800096
C         1.189634062292110        0.377795629534612       -0.762823022980709
N         0.680171983611857        1.249296024340408        0.218534969373591
C        -0.723321178690535        1.213571505796496        0.337049589317746
C        -1.173060595268389       -0.270903075128545        0.708732485074107
C        -1.485774344044426       -1.582653169953056       -1.344791844395393
C         1.456974708285405        1.446081121141112        1.419712317595504
H         1.246011850985315       -1.364660484147280        0.531686219193152
H         1.084870442265705       -1.780641552959554       -1.179942999726237
H         2.267373788418985        0.414233211301937       -0.803429187848791
H         0.778610344120822        0.610385630835501       -1.735909550054099
H        -2.250717101706522       -0.316584820738863        0.731605545816080
H        -0.775381725885264       -0.483617841416842        1.692866420538186
H        -1.193796163344631        1.472670611549946       -0.602221096974602
H        -1.070755181525169        1.878302352190117        1.112830217657722
H        -0.957197985575407       -2.302394071808628       -1.949466592799678
H        -2.378693984635331       -2.046641329825804       -0.949913933330339
H        -1.781728183959048       -0.743118013859715       -1.970392396300164
H         2.482483132867716        1.657610789975563        1.157779811971355
H         1.059146753591210        2.281233731375150        1.975875071003498
H         1.438972913324793        0.564493451778973        2.060846433346960
      22
Energy =     -346.2262389882
N        -0.635644626297429       -1.146975596688378       -0.269233182593231
C         0.762309064191462       -1.094691599167704       -0.417690112150860
C         1.193458824667861        0.404805931501439       -0.761043692960370
N         0.676638408317796        1.262998285799978        0.228339219653503
C        -0.727635698616715        1.218986516266675        0.339731439981703
C        -1.174001309049380       -0.269650417674891        0.693063970719165
C        -1.479512544822865       -1.613082652752434       -1.343904212111761
C         1.445206825275468        1.440431901355008        1.437781514083845
H         1.257128860828773       -1.351686704090991        0.510736236168422
H         1.098001090897909       -1.749912577841555       -1.205411073230829
H         2.271307122796057        0.445403292132718       -0.796207830761845
H         0.786812961963822        0.647894162070826       -1.733307645134394
H        -2.251544415010232       -0.322092749085216        0.706704650029971
H        -0.783161586713281       -0.489533548697642        1.678570584909360
H        -1.194722618903557        1.488362832999564       -0.598312262884685
H        -1.081573547612937        1.873182537351241        1.121601391473014
H        -0.922426382899718       -2.282437373250860       -1.979721211043421
H        -2.322395643887393       -2.147753062383780       -0.927382230246611
H        -1.858261385984400       -0.786820139420444       -1.940879969241294
H         2.471937997255443        1.658888837416316        1.186372573613815
H         1.042386253911095        2.265304187582300        2.005647257163526
H         1.425696323385018        0.548376884489623        2.064538858337751
      22
Energy =     -346.2258597505
N        -0.626918283611619       -1.133577945850788       -0.289582331879692
C         0.771007030663073       -1.074302146394190       -0.435859871947545
C         1.197229931612571        0.430401566894121       -0.758890515055283
N         0.673643183578178        1.276093579146197        0.238000347373876
C        -0.731434373941914        1.225307546041736        0.342269283885674
C        -1.175837722892633       -0.266784895938425        0.676843424061724
C        -1.472962964967501       -1.643564276396518       -1.342304473106522
C         1.434298293767030        1.434490105436951        1.455026676715736
H         1.266117257235517       -1.339820422395773        0.490308314355745
H         1.109188070706518       -1.720002824815610       -1.230250526254921
H         2.275175882802504        0.474279370161600       -0.788359752524614
H         0.795336434637423        0.684184777808911       -1.730312536047493
H        -2.253202413510975       -0.324957941944309        0.681162186030343
H        -0.792104728534250       -0.494710362246034        1.663555054307105
H        -1.195028320218861        1.505586253765456       -0.594272937689926
H        -1.091083392851905        1.869151317264273        1.130191191020191
H        -0.893225134123836       -2.259807461812849       -2.010481727205528
H        -2.258917433219672       -2.245886538581765       -0.905618555186343
H        -1.933620570720642       -0.837295965488473       -1.906954587193015
H         2.462206672180022        1.659056955183932        1.213814333682284
H         1.026973461993634        2.249520669418296        2.033853255879043
H         1.413163741492905        0.532637445480247        2.067857135039350
      22
Energy =     -346.2254502101
N        -0.619787284940986       -1.118854402537001       -0.310575747134140
C         0.778376259995452       -1.054206704879965       -0.453810357376277
C         1.200772861114525        0.454779568489611       -0.756410710758712
N         0.670956322959325        1.288603337076993        0.247621346099920
C        -0.734933847079753        1.232409062642692        0.344788314618570
C        -1.178524404158977       -0.262563441932179        0.660165515071428
C        -1.465745840959466       -1.674071414689084       -1.340024951032984
C         1.424068657544286        1.428313830786282        1.471533936881075
H         1.273145025103012       -1.328996455068638        0.470159073789319
H         1.118581301346226       -1.690780041560989       -1.254620822909893
H         2.278797907516559        0.501243361491621       -0.780166465519374
H         0.803924172742563        0.719489150873173       -1.726919365741123
H        -2.255647474040451       -0.325542166856064        0.655251043787589
H        -0.801942511351050       -0.499341795828531        1.647822059649550
H        -1.194940689188169        1.524144803812246       -0.589962537065596
H        -1.099594930331347        1.865993695893072        1.138776017773380
H        -0.869675425180923       -2.235378004065282       -2.041265419474289
H        -2.188411679141363       -2.339945647246527       -0.884972755631447
H        -2.006334330343393       -0.894682690842153       -1.869090106337075
H         2.453079143871872        1.658331049462053        1.240146507140856
H         1.012586490424959        2.233815386400858        2.060736505982504
H         1.401255514824714        0.517238190505501        2.070811472590590
      22
Energy =     -346.2250251479
N        -0.614102922478894       -1.103233406613445       -0.332103760172480
C         0.784553898414589       -1.034351411997862       -0.471598142976170
C         1.203978949091270        0.478111075628066       -0.753704683345817
N         0.668333254575406        1.300448596300871        0.257295964878040
C        -0.738356823016866        1.240000486155948        0.347410783612096
C        -1.181962218449897       -0.257430757195306        0.643115931770477
C        -1.457570171449903       -1.704330282356792       -1.337238573878929
C         1.414242479857023        1.421908698077393        1.487454394551840
H         1.278522218616402       -1.319099938569072        0.450121266160558
H         1.126427068628414       -1.661838306919163       -1.278826849399769
H         2.282060403353136        0.526678551060571       -0.771634096045690
H         0.812264667365111        0.754041040755072       -1.723113180289399
H        -2.258783367621168       -0.324422606135231        0.629137000196548
H        -0.812527900491041       -0.503695692870650        1.631460329612811
H        -1.194703267421305        1.543618710811787       -0.585270809137257
H        -1.107476471291406        1.863357757612124        1.147471634768699
H        -0.851816792339645       -2.209515620264785       -2.072018945488206
H        -2.111034853618578       -2.429085803401985       -0.866122098801529
H        -2.074937321983916       -0.958278808429934       -1.827382922108367
H         2.444263077039368        1.656912739834033        1.265528889884602
H         0.998838976555301        2.218101082623542        2.086534879423611
H         1.389792930452104        0.502102420684281        2.073474720146084
      22
Energy =     -346.2246047767
N        -0.609652777793134       -1.087035704750624       -0.353987542934276
C         0.789685452921659       -1.014609673451897       -0.489331332871327
C         1.206690419520165        0.500647096369605       -0.750825407085748
N         0.665477330996230        1.311620505897426        0.267074554752305
C        -0.741974942958450        1.247799485160091        0.350153971282317
C        -1.185994206032414       -0.251803516054967        0.625906630301177
C        -1.448110298869600       -1.734132708157842       -1.334018343135142
C         1.404534767321708        1.415317847779516        1.502848680003835
H         1.282599492594970       -1.309992776834362        0.429959146063526
H         1.132938964602054       -1.633079637356464       -1.302945801161884
H         2.284793797989683        0.551061291151439       -0.762998479840124
H         0.820154082130235        0.788077764464857       -1.718922831064899
H        -2.262458844839179       -0.322208749988443        0.603224708406831
H        -0.823440218013792       -0.507935199681914        1.614626028742181
H        -1.194608670014384        1.563508689533041       -0.580227635751678
H        -1.115188301505790        1.860866876809912        1.156289733658728
H        -0.839539518114473       -2.182585245553011       -2.102594935092683
H        -2.027004043187926       -2.512556617524619       -0.849562874887043
H        -2.138243019764204       -1.027472312215599       -1.781943565583586
H         2.435430097606263        1.655084725579190        1.290028045019304
H         0.985289757338002        2.202262021072845        2.111450937782530
H         1.378627035053754        0.487164198423798        2.075787222950750
      22
Energy =     -346.2242007117
N        -0.606385265924243       -1.070396914873421       -0.376299235110893
C         0.793757339415995       -0.994831627431333       -0.507379610003259
C         1.208914123494110        0.522622872296784       -0.747756207848898
N         0.662345832470094        1.322040878459902        0.277158023306675
C        -0.745815807359992        1.255692800356897        0.353168688875896
C        -1.190676300137086       -0.245845305986206        0.608415917033451
C        -1.437296986957795       -1.763677738079231       -1.330289871310396
C         1.395010797039916        1.408620178002420        1.517866946933721
H         1.285593108231293       -1.301612868287064        0.409108290858988
H         1.138030401257009       -1.604080912763819       -1.327558851753633
H         2.287028053787648        0.574538432167923       -0.754142849510782
H         0.827675129664731        0.822081414767607       -1.714290117397345
H        -2.266741879870552       -0.319008180741702        0.577150956462984
H        -0.834999469259624       -0.512265733516193        1.597282429967215
H        -1.194630313017845        1.583805720748382       -0.574654536976369
H        -1.122773147057819        1.858250920229944        1.165487851357200
H        -0.832808061359593       -2.156227695070914       -2.132214996420193
H        -1.937274891686256       -2.589522293710914       -0.835069277308146
H        -2.195234885365406       -1.102214540540472       -1.733465709443898
H         2.426599154972123        1.653059519410143        1.313726690581823
H         0.971899561388081        2.186365212483894        2.135646671244689
H         1.367790394072517        0.472604056130904        2.078098888593330
      22
Energy =     -346.2238129690
N        -0.604076127538512       -1.053695018960690       -0.399005747636022
C         0.796947593937190       -0.974846237497014       -0.525865509310367
C         1.210581629769781        0.544335707075998       -0.744490259682719
N         0.658705896842870        1.331843750431371        0.287593747573768
C        -0.750075613111536        1.263394137363763        0.356634920653234
C        -1.195896350903236       -0.239935250947748        0.590628860493247
C        -1.425064757676519       -1.793005920336314       -1.326128128656213
C         1.385236816795228        1.401960413956002        1.532733463886419
H         1.287819296817862       -1.293940440193105        0.387334530279598
H         1.142041761348612       -1.574024918146994       -1.353213455254935
H         2.288651232582741        0.597619489889394       -0.744865563239061
H         0.834635572426839        0.856323234616906       -1.709083334837742
H        -2.271513429363743       -0.315394906258181        0.550925604113251
H        -0.847064979242890       -0.516990673686314        1.579409781095346
H        -1.195113168769466        1.604340890533242       -0.568272231722141
H        -1.130540864922297        1.855234554263998        1.175190110229660
H        -0.831312418545297       -2.131554771834940       -2.160305531671716
H        -1.842430814613631       -2.659604947194145       -0.822713094987706
H        -2.244658465889700       -1.181618480836536       -1.682924601831215
H         2.417428173348505        1.650900280690647        1.336974084181184
H         0.958204213624213        2.170459359097551        2.159334283113059
H         1.357502241905993        0.458197790585238        2.080097357203176
      22
Energy =     -346.2234281645
N        -0.602433348458841       -1.037176842220057       -0.421948212684816
C         0.799454155944059       -0.954460929738421       -0.545028940147526
C         1.211603005183570        0.566075815600147       -0.741032575322696
N         0.654343621082882        1.340912316134192        0.298531626136475
C        -0.754969758864003        1.270578371438561        0.360534375583236
C        -1.201615790234390       -0.234415631449195        0.572644980988895
C        -1.410981355652215       -1.821996270195992       -1.321632913210683
C         1.375164304394408        1.395281857449464        1.547522968893171
H         1.289758749292502       -1.286714959836369        0.364178659890684
H         1.145038072876815       -1.543025040369562       -1.379922514237348
H         2.289596789240319        0.620682619365380       -0.735333806251806
H         0.840998167109787        0.891273266749470       -1.703306750206605
H        -2.276741900708099       -0.311842928802719        0.524491818527936
H        -0.859685323146684       -0.522332862548019        1.561151370287736
H        -1.196185586095022        1.624640702221782       -0.561166164278361
H        -1.138928497921955        1.851205967077518        1.185465763467189
H        -0.834166796676150       -2.109169291234861       -2.186770922710496
H        -1.743486240995998       -2.722136504798972       -0.812671540248620
H        -2.285892713152994       -1.264901044680839       -1.630462553474993
H         2.407701657381237        1.649109677192743        1.359766408594123
H         0.943947957711037        2.154314374806976        2.182777868692542
H         1.347488851432529        0.444095238004544        2.082199524695986
      22
Energy =     -346.2230131028
N        -0.601622079709615       -1.020731104494735       -0.445711925865957
C         0.801094291159630       -0.933565256611107       -0.565594412908137
C         1.212246556468488        0.587876821024322       -0.737157548806118
N         0.649489829832657        1.349083868548424        0.310264890676761
C        -0.760280944561774        1.277199927600080        0.365172372396526
C        -1.208084565113168       -0.229181336657131        0.553884064642803
C        -1.395503034454570       -1.851212540825381       -1.316476144010690
C         1.365147564910015        1.388973287848099        1.562476970013268
H         1.291250600690931       -1.280489051534883        0.338629563852777
H         1.146642783464191       -1.510374471688937       -1.408876632101252
H         2.290141101413314        0.643357852340336       -0.724875811161832
H         0.847526700176475        0.927473582435044       -1.696695159921343
H        -2.282684961253371       -0.307926930293426        0.496734899896779
H        -0.873707480281223       -0.528767743563511        1.541950344937003
H        -1.197613478425339        1.645358039148834       -0.552759721685718
H        -1.147547109118276        1.845806324961339        1.196892863956336
H        -0.841163767330262       -2.092141063216988       -2.210364967080868
H        -1.642430170430051       -2.776654976673780       -0.803143328094031
H        -2.318582548576633       -1.351663577235663       -1.577409400210702
H         2.397717416873301        1.648212069682889        1.382137162848324
H         0.929471236001189        2.138529828183640        2.205938769157994
H         1.338500652429764        0.430834194345416        2.084970794234795
      22
Energy =     -346.2225109364
N        -0.602448412614303       -1.003725455658728       -0.471764475067977
C         0.801126813339070       -0.912311339520781       -0.588797324695176
C         1.213163169849257        0.609202747510268       -0.732496272722503
N         0.644849580804667        1.355711576762149        0.323208157301628
C        -0.765358630747629        1.283336247622653        0.371044477600040
C        -1.215893920012388       -0.223706158881518        0.533159190239017
C        -1.379744300426127       -1.881638008707237       -1.309919238825841
C         1.356363612613794        1.384054236420247        1.577747350540853
H         1.291118529335472       -1.276744331114095        0.309085157511015
H         1.145755733171345       -1.475575595747241       -1.441822954018002
H         2.290959523261951        0.664040293476972       -0.712229535116630
H         0.855936125819971        0.965392171001018       -1.688840643246823
H        -2.289971105248048       -0.302182221725401        0.465763121746538
H        -0.890647454309107       -0.537099143308287        1.520474884784834
H        -1.198635037584893        1.667946917866249       -0.541993645463772
H        -1.155225685130387        1.838517685775991        1.210558273100538
H        -0.852034205785674       -2.085746466998159       -2.229139896043496
H        -1.542806636625746       -2.822394299671358       -0.790089890398481
H        -2.343218984119534       -1.441581888625255       -1.525504840596221
H         2.388448040739443        1.649576230154193        1.403474664552298
H         0.915970190276812        2.124832187670665        2.228208802385952
H         1.332302202346023        0.420092202907509        2.089861484983748
      22
Energy =     -346.2218214050
N        -0.606776083708459       -0.984899570360664       -0.502847492798341
C         0.797879008470932       -0.891649640514454       -0.616198036699957
C         1.215564279120243        0.628204235395608       -0.726380622482400
N         0.641799094286946        1.359005202070278        0.337956534301466
C        -0.768914211416958        1.288989760440218        0.378972746763425
C        -1.225962359066012       -0.217130506898879        0.508628529202665
C        -1.366118269076188       -1.914058320655100       -1.301034293604995
C         1.351227665578517        1.382684784140272        1.593308808689840
H         1.286190468488837       -1.278364375526551        0.273810032263131
H         1.140549594412020       -1.439040290321450       -1.480600670618836
H         2.293279461693040        0.678899307361115       -0.695375642236595
H         0.869265627264571        1.004641918296996       -1.679013961836283
H        -2.299618216116434       -0.291837416752840        0.429267902167124
H        -0.912393646753231       -0.548823997693505        1.494293221814289
H        -1.197613850636247        1.694516829694551       -0.527136531439638
H        -1.159591211089933        1.828519605642037        1.228212896662863
H        -0.866087291712177       -2.098114020657251       -2.240079159786260
H        -1.451859540392974       -2.857321638626212       -0.766709857338676
H        -2.361241862696019       -1.532463655170096       -1.478486113305940
H         2.381941701457786        1.655700852595391        1.421928701826591
H         0.905954015900510        2.117093431000626        2.247783322811671
H         1.332535267163227        0.415444965697169        2.099685886295360
      22
Energy =     -346.2208311788
N        -0.616973402707175       -0.961914908553555       -0.542525113934354
C         0.789191396953363       -0.874042141094464       -0.647221962555160
C         1.220865990762951        0.641215913929018       -0.718236258633850
N         0.641637491238117        1.354876835078186        0.354972108118536
C        -0.769632657176029        1.293517527816949        0.389724428085276
C        -1.238173335399858       -0.209456836047797        0.479490228421524
C        -1.357914119962018       -1.946390914098262       -1.290285607139883
C         1.352520416927107        1.387306582788946        1.608417852206094
H         1.271140376908193       -1.288144603204975        0.234609722837750
H         1.130824756445047       -1.403639387947809       -1.523373781664896
H         2.298417779826508        0.683158472338663       -0.673032351499202
H         0.889234627154523        1.041827841595643       -1.666216535944122
H        -2.311727337355184       -0.274492164645938        0.388622622247837
H        -0.937710171293938       -0.565886283452366        1.461267892245397
H        -1.192124587378466        1.724772710330998       -0.507355070005317
H        -1.157916494270755        1.815743369192844        1.250746015531155
H        -0.881638302273299       -2.134081168451842       -2.241073410279367
H        -1.380099733551865       -2.877321518901366       -0.727976442317887
H        -2.375267850970074       -1.617120712730783       -1.442940818727615
H         2.380502645476898        1.668866791774805        1.433804634323519
H         0.901951368176491        2.120006454823811        2.261321666585519
H         1.342901104246796        0.421195500972568        2.117245977014907
      22
Energy =     -346.2194532458
N        -0.634795226143009       -0.923937020434350       -0.599857060780709
C         0.772609726603504       -0.862487850116538       -0.675455728032443
C         1.231210328518682        0.644256544259489       -0.709719699489715
N         0.642102969352414        1.331112967243145        0.375988257124712
C        -0.770460259818338        1.295832031284850        0.404195677284068
C        -1.247932703620715       -0.204749145835669        0.447722263285851
C        -1.354956528736599       -1.973311655598668       -1.278449251558817
C         1.360057430922672        1.398797610834553        1.621666034407082
H         1.243079792604410       -1.305500237393820        0.199990238380703
H         1.122703833223889       -1.371729388263786       -1.560629615675537
H         2.307933422694649        0.679190284294717       -0.647363587207282
H         0.909470680944877        1.071134071822175       -1.649049132518401
H        -2.322482487484591       -0.249652089795893        0.353745192293808
H        -0.959243681146598       -0.589720820002318        1.423576864147832
H        -1.179414025474296        1.751422113580925       -0.486507565694752
H        -1.150101710883139        1.804807647932951        1.276645172529500
H        -0.898080359880332       -2.184653027449902       -2.233938971163806
H        -1.330549494316388       -2.880227265749808       -0.678050093348279
H        -2.386657493872642       -1.688147216308609       -1.423095917020029
H         2.383906116448030        1.686607537040223        1.434278079362571
H         0.900852240264760        2.133630636859161        2.265782015130950
H         1.360757518480909        0.437321581581482        2.138512480909225
      22
Energy =     -346.2186801968
N        -0.659745366197166       -0.859847476226882       -0.682792554583658
C         0.755574818168058       -0.851922815020334       -0.694701725269201
C         1.247263069579435        0.630470640998554       -0.708031800893129
N         0.640833303695430        1.289206879312482        0.399674963321400
C        -0.783190204555627        1.290509617868441        0.421848112888379
C        -1.250955241997462       -0.199737901341401        0.420956429601000
C        -1.349834277964262       -1.990476040334809       -1.260859250270240
C         1.369672930797039        1.415098924473106        1.631309953046613
H         1.203852560010508       -1.331921727082066        0.176952869417995
H         1.126598326115155       -1.343430780968397       -1.582104116290304
H         2.321647464765182        0.676218131791854       -0.627784134496092
H         0.919745817910671        1.088897769135893       -1.629877739661840
H        -2.327748147362532       -0.220172599177098        0.338106108070354
H        -0.972332827986567       -0.625475959833468        1.386413638752938
H        -1.161939814888140        1.765635314510844       -0.471500019315618
H        -1.143199913916558        1.802405151088971        1.299967260016175
H        -0.912341441140633       -2.228715573861439       -2.219909699617092
H        -1.294512353275402       -2.872738067931720       -0.627041267882131
H        -2.390477093909888       -1.740331337236507       -1.411117625481576
H         2.389797644059522        1.700853417845337        1.425489813445367
H         0.896804177281529        2.149539712480537        2.264549182214134
H         1.374496679934693        0.455932005299104        2.150437256512512
      22
Energy =     -346.2187383817
N        -0.679286562304111       -0.830710688871336       -0.733275165312916
C         0.742231897983652       -0.843669552016109       -0.718366133376125
C         1.250201076078957        0.622326871659078       -0.709389325495625
N         0.640317701094297        1.276231292109709        0.407496893223210
C        -0.790051349677043        1.282688218386915        0.431484956700072
C        -1.258073200886281       -0.196328639910466        0.399772938252000
C        -1.342145031405796       -2.016309378750020       -1.231491677947717
C         1.379125917049455        1.446562096419876        1.626338587171114
H         1.168859711475873       -1.351189713343418        0.150115225914844
H         1.121620969602777       -1.325627128199063       -1.607739250944225
H         2.323893758208932        0.666624653433276       -0.621050915370730
H         0.926639920230012        1.102339989318779       -1.622270672208878
H        -2.335789390979468       -0.206415795118628        0.324687694096628
H        -0.980471823167547       -0.656043004354273        1.351269907477441
H        -1.157983156024350        1.776803326029305       -0.456750826943835
H        -1.141713663597536        1.788363975488646        1.316423447444919
H        -0.920071886813551       -2.285552336204362       -2.189314917943167
H        -1.245757748063419       -2.866143838609666       -0.558639951336111
H        -2.392827003755290       -1.805569423526889       -1.372070371142688
H         2.394486360702638        1.735524424897717        1.402689467106577
H         0.900340276772245        2.188197004297489        2.246495756960714
H         1.396463194456248        0.497894650518966        2.163570604805058
      22
Energy =     -346.2188876104
N        -0.693587711103222       -0.824141828799963       -0.757631878974335
C         0.731408840121663       -0.842410106175443       -0.734998226329101
C         1.246477105068887        0.615042489167118       -0.715795258337284
N         0.638032046447877        1.271558138174307        0.404247491137366
C        -0.795293742782440        1.274204505899580        0.435532419286671
C        -1.262965681861338       -0.198616467453841        0.389578558870191
C        -1.335072985065225       -2.046250514844245       -1.194968826403570
C         1.388420121158346        1.489770710155449        1.607555532889263
H         1.148930628887794       -1.363641066767105        0.130394493086395
H         1.112848083450829       -1.319231589765381       -1.626447032625394
H         2.320067449016988        0.657287766296082       -0.625598478359633
H         0.925079053335118        1.105411124362203       -1.624610763999988
H        -2.341307273254470       -0.204127247205680        0.321201898129282
H        -0.983051073405919       -0.675529654630368        1.332473475442613
H        -1.162698216952111        1.779068020573751       -0.447563060898703
H        -1.140994654711663        1.774783818612231        1.325683431024662
H        -0.924675417831606       -2.342639598306495       -2.149794098255430
H        -1.204392131421358       -2.866281807351502       -0.490929919863247
H        -2.393107493741895       -1.867416162001557       -1.323613063965221
H         2.397958534654203        1.782193486869120        1.363051136449304
H         0.906397103364656        2.243521289671972        2.210498989735276
H         1.421537067054301        0.557441249490770        2.171720601201074
      22
Energy =     -346.2189876982
N        -0.703884560608303       -0.829359558447014       -0.765761232276295
C         0.723261475720490       -0.845889588946160       -0.744656974878783
C         1.239833935637149        0.607446581904361       -0.725355575472387
N         0.634635587814584        1.270671555631570        0.394596870635038
C        -0.800101095410148        1.265674520239504        0.436617578343325
C        -1.265263187242554       -0.204268674067827        0.388219993526341
C        -1.329026814478871       -2.076319963942886       -1.156351985874426
C         1.396658533447762        1.537746559279767        1.580228723681614
H         1.139838098533950       -1.371799248953604        0.118620521741632
H         1.103366252931791       -1.321336202521388       -1.637547946875611
H         2.313557091675329        0.649753839190467       -0.636943808084976
H         0.917664153670890        1.100350102701730       -1.633113836696134
H        -2.344123927880803       -0.209047945098290        0.326542617568286
H        -0.980813148985211       -0.687486623975300        1.326801447464671
H        -1.172482170315656        1.774444160544479       -0.442738370996747
H        -1.140076824887890        1.764247361896645        1.330101189813551
H        -0.927393650968575       -2.394639438385216       -2.107783287267803
H        -1.172059564700338       -2.871536651604734       -0.429102479124329
H        -2.392036040669887       -1.921386273180633       -1.274107531243043
H         2.399977223921785        1.832457525776253        1.313879878310781
H         0.912420211637701        2.305403057957596        2.163751386666057
H         1.446057658627974        0.624870942266400        2.174091668077637
      22
Energy =     -346.2190482759
N        -0.712050083846551       -0.839486540025102       -0.766366259899515
C         0.716639453600514       -0.851540611990161       -0.750597408605091
C         1.232172985325072        0.599626171142775       -0.735880271204419
N         0.630728823956573        1.271160758482377        0.382542360624928
C        -0.804673770203221        1.257048946580987        0.436916879025170
C        -1.266107299310452       -0.211541516166543        0.391362348629741
C        -1.323247952404588       -2.105442206731583       -1.117736613640942
C         1.403636499971338        1.586951341872567        1.548739551002799
H         1.135951764172366       -1.378126093936779        0.111078021305970
H         1.093964417207777       -1.327313205841842       -1.644609006594028
H         2.306103504505263        0.643304428154190       -0.650755667238528
H         0.907728269141214        1.091517729569972       -1.643909227309117
H        -2.345421237454206       -0.217393835273561        0.336425605589806
H        -0.976105474420655       -0.696214134989856        1.327638002692716
H        -1.184409842158370        1.766553989747011       -0.439401106471592
H        -1.138843708247434        1.755298800687618        1.332788755812664
H        -0.929043819388528       -2.442206491302688       -2.065871196592104
H        -1.144086947669332       -2.879007462303501       -0.372121168748655
H        -2.389997447338541       -1.970150477526216       -1.225033173185865
H         2.400435265549904        1.883128545326853        1.260490929156423
H         0.917054880292464        2.368458275602178        2.111800510091967
H         1.469580501194508        0.695369073541508        2.172488492102082
      22
Energy =     -346.2190805350
N        -0.718982038319355       -0.851926225244654       -0.763036797273331
C         0.710896950588429       -0.858279763215533       -0.754506776841960
C         1.224135660783991        0.591638810195224       -0.746547723612380
N         0.626574235394582        1.272148821593810        0.369588606446421
C        -0.809010777275841        1.248291510768529        0.437235219123008
C        -1.266094690791752       -0.219673270939633        0.396990901335695
C        -1.317342935938757       -2.133589678330206       -1.079369868935641
C         1.409375766760598        1.636352420641791        1.514677704505272
H         1.134800738291591       -1.383640703118638        0.105747353691720
H         1.084684658220289       -1.335180640188614       -1.649505535897671
H         2.298292469769461        0.637358478876209       -0.665380856587457
H         0.896745057564638        1.080856552266474       -1.655470422852787
H        -2.345802552593613       -0.227464113512211        0.348786238551147
H        -0.970085778457567       -0.703475641328701        1.331926722239648
H        -1.197282325553306        1.757050459723636       -0.436284345782626
H        -1.137229864228997        1.747035647678141        1.335061676253285
H        -0.929940465037756       -2.486630858673757       -2.024338480972066
H        -1.118042490675537       -2.887313855642805       -0.318396303980779
H        -2.387110250530681       -2.015624109050081       -1.176193288171656
H         2.399351036693136        1.933383464153215        1.204678772596172
H         0.919938504282223        2.431126602225133        2.056539204979414
H         1.492137403946220        0.767551010534173        2.167789903231341
      22
Energy =     -346.2190893206
N        -0.725154513943873       -0.865575563414368       -0.757239907275021
C         0.705661916321741       -0.865575563414368       -0.757239907275021
C         1.215902902288375        0.583582693803669       -0.757239907275021
N         0.622350935579244        1.273359490074569        0.356198538200033
C        -0.813024104125959        1.239502984881743        0.437871097932167
C        -1.265469616269449       -0.228212268704365        0.404276032290330
C        -1.311118663581678       -2.160871115521442       -1.041042954225026
C         1.413977176588127        1.685368281632420        1.478661391667889
H         1.135380956958708       -1.388628694530249        0.101583161370695
H         1.075356098027857       -1.344051971394890       -1.653188557343913
H         2.290290436602595        0.631730922568071       -0.680505662487396
H         0.885091150411936        1.069218513389982       -1.667335807672695
H        -2.345518122253718       -0.238389363187271        0.362852976110798
H        -0.963191441117677       -0.709870381124768        1.338369966089508
H        -1.210590530745267        1.746777887888646       -0.432824323157511
H        -1.135041228940515        1.739187366809368        1.337461866870837
H        -0.930193700704784       -2.528727633915850       -1.982946960468158
H        -1.092694654288237       -2.895807773563350       -0.266781044112273
H        -2.383415053702952       -2.058912439256621       -1.127125736356246
H         2.397017101095704        1.982242658323848        1.147256873024028
H         0.921295957919508        2.492928135719236        1.998504333273282
H         1.513094835022616        0.840718178041702        2.160428002911922
