# Supplementary material for: Rydberg electron stabilizes the charge localized state of the diamine cation
Source: Nat Commun. 2024 Jan 4;15:293. doi: 10.1038/s41467-023-44526-y (PMC10767003; doi:10.1038/s41467-023-44526-y)
Supplement: Supplementary file 5 — Supplementary Data 2 [file 41467_2023_44526_MOESM5_ESM.txt]

      22
Energy =     -345.6783018446
N        -0.715599891903033       -1.209577049129721       -0.086420217883925
C         0.700069654962969       -1.225751611594080       -0.268995686421743
C         1.161102271081559        0.202620365188783       -0.822023139860425
N         0.715598276279987        1.209584883938691        0.086418765538157
C        -0.700066433316023        1.225760167878799        0.268996691639031
C        -1.161105465756067       -0.202621223858253        0.822023891840932
C        -1.556572974807731       -1.502841902324347       -1.246014461035659
C         1.556576092145086        1.502836325282241        1.246014159019974
H         1.202234849004097       -1.394230779237802        0.685237970786152
H         0.991771570450866       -1.989384664743762       -0.990379247948539
H         2.247874072809842        0.208470290838487       -0.908698203799951
H         0.701972971687390        0.347440145359620       -1.801484727395611
H        -2.247877393053212       -0.208459729195574        0.908693799520650
H        -0.701976427328058       -0.347440193769344        1.801485391612480
H        -1.202242405638589        1.394227183434660       -0.685233309908684
H        -0.991773514771564        1.989390253720285        0.990380687549528
H        -1.192112491936226       -2.410307612064073       -1.724616218160577
H        -2.582136276482231       -1.646172229221875       -0.909769643274663
H        -1.528562295865196       -0.677099178957837       -1.972596315500226
H         2.582128712229402        1.646222679923898        0.909760361771008
H         1.192086789693316        2.410269633857943        1.724655667128566
H         1.528610310513381        0.677064244673307        1.972563784783509
      22
Energy =     -345.6782426806
N        -0.693824798126346       -1.202154429612904       -0.116342926675002
C         0.721670268072287       -1.196363254996633       -0.298213805296461
C         1.166236449007202        0.248523593260894       -0.821238289509103
N         0.707144594202757        1.232311251433445        0.106028674424570
C        -0.710322788304975        1.227566664221190        0.277905721755172
C        -1.161044374963866       -0.214546444807311        0.802510773294061
C        -1.541500104674029       -1.531163064429393       -1.261668189916871
C         1.531647083514523        1.487078273027102        1.286788963691299
H         1.225033158300098       -1.375612075098072        0.653685488438483
H         1.022972221532504       -1.943468584610276       -1.032590944773627
H         2.253413658024538        0.266474763473480       -0.903388978261888
H         0.709476797308075        0.408299894853428       -1.799329932182659
H        -2.248540369047462       -0.236120678214792        0.876634757769391
H        -0.710756439771603       -0.368791832290018        1.784764669757616
H        -1.206974003056579        1.409463524684685       -0.676688700077000
H        -1.016942736506407        1.973415253395502        1.011865092751821
H        -1.125206977213536       -2.399924635670645       -1.768847989470416
H        -2.544200314106393       -1.756737564490033       -0.901515233751386
H        -1.593164103058337       -0.689781186847534       -1.968355319516652
H         2.561838869192973        1.642750215776605        0.970540659790573
H         1.159818822475004        2.377688184192409        1.790863833825105
H         1.495899340405300        0.638091045933769        1.985953598314372
      22
Energy =     -345.6780574399
N        -0.674312882880370       -1.191139267941959       -0.147101449325543
C         0.740879035073570       -1.166930134261608       -0.327523317114396
C         1.172661051477941        0.292569557553720       -0.819036191066435
N         0.700958236608871        1.254474014715573        0.125189848578531
C        -0.718171322201202        1.231434919382514        0.285736941071910
C        -1.161623973564098       -0.222274662653207        0.781500556209833
C        -1.529724589672311       -1.562575669387742       -1.273605267963912
C         1.509420464956363        1.471648194850600        1.324453601087201
H         1.244521365773072       -1.358644234719117        0.622061515209704
H         1.049774193776388       -1.897974385923830       -1.074476075357435
H         2.260256400924063        0.320111072783185       -0.894607028303907
H         0.720509030882738        0.468182442430216       -1.796326886869061
H        -2.249550768830006       -0.257575514117687        0.842233910085725
H        -0.721050223663650       -0.387470031254299        1.766489292206095
H        -1.208955670007425        1.427828803096360       -0.668902775769458
H        -1.038195300669653        1.959989962297685        1.031451737580251
H        -1.063782234194025       -2.385708158105587       -1.812394927182058
H        -2.498968832589281       -1.874380478179924       -0.886258832272552
H        -1.670663694902030       -0.712720178337811       -1.957088965889974
H         2.543821486355633        1.637805859110629        1.027801247233582
H         1.130945552548837        2.345827601195379        1.851854187412507
H         1.466361773907173        0.601786809509035        1.997329866246039
      22
Energy =     -345.6777516025
N        -0.657133003530266       -1.176965483521439       -0.178352241953879
C         0.757928930800920       -1.137730333638119       -0.356304765307032
C         1.179802478321983        0.334428935176562       -0.815821566287538
N         0.696531661126292        1.276088750062468        0.143545505860939
C        -0.724247116617649        1.237221145568623        0.292479588978417
C        -1.163013866371535       -0.226069839698379        0.759429135177501
C        -1.519938788415630       -1.596046273416582       -1.282429376385352
C         1.489434885650768        1.456155477414198        1.359222914279573
H         1.260881267020439       -1.343141376970090        0.591081701294222
H         1.072757422972329       -1.853487419682036       -1.115162858284070
H         2.267822253441206        0.369404131051319       -0.883539084464287
H         0.733840612481443        0.526274773667481       -1.792662237023868
H        -2.251144401468350       -0.273236654548037        0.806159526952052
H        -0.732819677712549       -0.403623291104285        1.747000321428314
H        -1.209043726306666        1.448950975433874       -0.661810054390856
H        -1.056191825907283        1.949108512546378        1.049183047343819
H        -1.008849024929719       -2.366976970860480       -1.856002717865058
H        -2.444520129168039       -1.995384143585469       -0.866187134232455
H        -1.756714141532241       -0.746104047429391       -1.938059010296676
H         2.527710874742282        1.631096117745456        1.081647299967706
H         1.105036112737306        2.314414287332540        1.908115112128429
H         1.439194923435516        0.567401734733653        2.006718991275834
      22
Energy =     -345.6773501892
N        -0.642341019499420       -1.160076079349188       -0.210104522028147
C         0.772953433467963       -1.108916095299756       -0.384400272968305
C         1.187177534035452        0.374006780538527       -0.811733167504775
N         0.693358035658136        1.296952358068046        0.161311215410023
C        -0.729097303370738        1.244633351293365        0.298520943365087
C        -1.165437294330559       -0.226474332199383        0.736477449513283
C        -1.510911015157851       -1.630862499873008       -1.288723090883432
C         1.471245482558190        1.440588117450118        1.391401756513539
H         1.274213562486104       -1.329192932993591        0.560862772621091
H         1.092341351821818       -1.810125681634700       -1.154547243695769
H         2.275585331781462        0.414752525745236       -0.870935926803350
H         0.748420514147349        0.582406103113999       -1.788210184336004
H        -2.253568154012500       -0.283804709683272        0.768742321963264
H        -0.746163345934745       -0.417874031392964        1.726342892680911
H        -1.207803520611795        1.472592822031624       -0.654955482740055
H        -1.071541220291319        1.940402021709906        1.065620797346051
H        -0.961155198688581       -2.343770199178836       -1.900001333521848
H        -2.379558702050911       -2.116546084065563       -0.843502785424375
H        -1.847067886383291       -0.790159702569882       -1.911132456718468
H         2.513064400449548        1.622809778818628        1.132226523710389
H         1.081566331124906        2.283466713603817        1.960120013680918
H         1.414077497087267        0.534689243875025        2.014386799511075
      22
Energy =     -345.6768868657
N        -0.629901519778219       -1.140996859909069       -0.242342718700541
C         0.786067863369759       -1.080454643638335       -0.411900419302971
C         1.194347787011447        0.411475309507044       -0.806908945588515
N         0.690912530464371        1.316867037098957        0.178826857789876
C        -0.733249022157911        1.253359667516206        0.304260007672547
C        -1.169000706060273       -0.224116842374828        0.712784665405417
C        -1.501511986575847       -1.666460356886316       -1.293053922429320
C         1.454405375352706        1.424916996129648        1.421423610317920
H         1.284812077166568       -1.316871954112576        0.531109631825649
H         1.108900278812018       -1.767645929289646       -1.192918105552284
H         2.283076193195495        0.456796293448242       -0.857384935533824
H         0.763343222723279        0.636819079706929       -1.782866919128022
H        -2.256943503065126       -0.290060366491103        0.730303982542983
H        -0.761058217107138       -0.430795086992456        1.704535346326820
H        -1.205731281006749        1.498434987286041       -0.647910462731254
H        -1.084895350778423        1.933374719686632        1.081372244235140
H        -0.921147649721698       -2.316823867792689       -1.944196801509097
H        -2.303436580410752       -2.235016584475830       -0.820255913873249
H        -1.937768159945705       -0.844864122817930       -1.876612999598122
H         2.499430371042405        1.613175565838674        1.179852937311201
H         1.059940233699559        2.252883430572205        2.008528544037540
H         1.390657377224199        0.503379456597619        2.020670275446669
      22
Energy =     -345.6763963402
N        -0.619560393151293       -1.120462718556727       -0.274875245515886
C         0.797493200567205       -1.052236138133676       -0.438941416030454
C         1.200877273658200        0.447213641418811       -0.801454857220435
N         0.688548099127374        1.335632890825234        0.196466495113448
C        -0.737307137149043        1.262864065168986        0.310044507791558
C        -1.173628968402224       -0.219902501061252        0.688630799915012
C        -1.490702857641630       -1.702160444109598       -1.295995543223226
C         1.438323945288682        1.409025758066111        1.449781920892107
H         1.293276756263144       -1.305928888513895        0.501434449831766
H         1.122929467806727       -1.725556049301403       -1.230712257946302
H         2.289832727227522        0.496460571257219       -0.843365089050431
H         0.777737419537763        0.689945668346243       -1.776516568828093
H        -2.261207762533620       -0.293161231311685        0.691397780409566
H        -0.777150700237165       -0.442956847770853        1.681737350897613
H        -1.203412516303813        1.525770140916231       -0.640337369356818
H        -1.097168040544916        1.927369937486479        1.096825178172143
H        -0.888711689646211       -2.286567669444856       -1.988607846737057
H        -2.215997716218859       -2.348414500091536       -0.798483645682307
H        -2.024962705528394       -0.909496860541404       -1.835179444819913
H         2.486191440001675        1.602514015499574        1.224992588201404
H         1.039301040637858        2.222301653953673        2.054170056423170
H         1.368350851464336        0.473098774120955        2.025874075956037
      22
Energy =     -345.6758994310
N        -0.611194697965055       -1.099020867475261       -0.307570492893200
C         0.807266319820748       -1.024128542841361       -0.465762898401712
C         1.206590750006110        0.481574015080851       -0.795477737399137
N         0.685911023592376        1.353086268834279        0.214502819574047
C        -0.741574893661457        1.272782471686752        0.316127344070629
C        -1.179322328414960       -0.214455539712525        0.664138837879386
C        -1.477961987181375       -1.737690797608916       -1.297846839958068
C         1.422595542230781        1.392885508797800        1.476939421205391
H         1.299996223118802       -1.296214579874595        0.471340378721304
H         1.134577676108178       -1.683178948590219       -1.268611089983019
H         2.295685323047436        0.534317138292258       -0.828857609690045
H         0.791129102604140        0.742330476658399       -1.769064717709273
H        -2.266393223430601       -0.293782774308933        0.652207613750108
H        -0.794355271296665       -0.454690473184899        1.658043127067434
H        -1.201125424527725        1.554216249878161       -0.631960946286268
H        -1.108870062154140        1.921844615437389        1.112341861569488
H        -0.863830427017498       -2.254203456583604       -2.032610224822092
H        -2.117802151644991       -2.454884582546784       -0.779362390522520
H        -2.105683815576016       -0.983626129804635       -1.787986803420662
H         2.472973837835807        1.590989713853995        1.268168239910503
H         1.019178175895190        2.191697203923590        2.097552939729178
H         1.347012782869651        0.443541616389279        2.030217375221361
      22
Energy =     -345.6754080305
N        -0.604531816637506       -1.077246918612994       -0.340082116932509
C         0.815480894232756       -0.995908271034656       -0.492550870339939
C         1.211230975563893        0.514989280950216       -0.788974932623921
N         0.682555153561091        1.369117215855668        0.233162446662200
C        -0.746432821763489        1.282732631681093        0.322649698417700
C        -1.185928155034140       -0.208383252041196        0.639569969152361
C        -1.462621098378515       -1.772551270232765       -1.299082364822785
C         1.406872296675461        1.376437072958264        1.503181997432887
H         1.305521207043328       -1.287569964248874        0.440295136504047
H         1.144114009908120       -1.640217121717430       -1.306789553569967
H         2.300378429483564        0.570929746823019       -0.814097583694980
H         0.803294631331582        0.794376414961489       -1.760490519602616
H        -2.272366512045444       -0.292756782686473        0.613152764342971
H        -0.812427167340525       -0.466194222569525        1.633735335861071
H        -1.199200305200576        1.582998818344598       -0.622757994264516
H        -1.120640571352895        1.916245742688385        1.128108816756392
H        -0.845897849936133       -2.220534861365064       -2.075744985295002
H        -2.009609946954278       -2.552818631805445       -0.764414339545739
H        -2.177853831832135       -1.066112012943269       -1.735649899016282
H         2.459431027159887        1.578713022076332        1.309661440105692
H         0.998910592403623        2.160676552807228        2.139288705531496
H         1.326258312012171        0.414518428524971        2.033883148334727
      22
Energy =     -345.6749216947
N        -0.599332135518206       -1.055601035874524       -0.372169699900337
C         0.822253404374268       -0.967504508343205       -0.519448479556285
C         1.214782828599275        0.547685398242821       -0.782042347841038
N         0.678336264933106        1.383695822395685        0.252459982426781
C        -0.751984934135376        1.292350686511618        0.329721621642973
C        -1.193397776825120       -0.202119985350368        0.615026087970404
C        -1.444592312525075       -1.806592459812479       -1.299751908439948
C         1.390932752248604        1.359586987680589        1.528719633617360
H         1.310233040292157       -1.279682280025539        0.408028026826134
H         1.151627950530033       -1.596053136256956       -1.345781566120856
H         2.303908853478663        0.606592154192551       -0.798869493046288
H         0.814033927018798        0.846403442067285       -1.750745340317243
H        -2.279104138735408       -0.290582508997692        0.574229042651485
H        -0.831406864437444       -0.477667607283716        1.608988654136330
H        -1.197827175965957        1.611781480668744       -0.612550056796745
H        -1.132771383320748        1.910177576431328        1.144200074183425
H        -0.834650775035120       -2.186675934226253       -2.117413435920795
H        -1.892687780960732       -2.641124851387011       -0.753963466043296
H        -2.239594719795446       -1.156017864505796       -1.679409160633261
H         2.445346058603102        1.565885278402032        1.349798807093430
H         0.978271388413766        2.129136962405301        2.179633701058125
H         1.305900328353614        0.385816293452970        2.036978975273672
      22
Energy =     -345.6744316852
N        -0.595361260818067       -1.034444738462827       -0.403615380037982
C         0.827690648914601       -0.938788487617237       -0.546735792220138
C         1.217222564294487        0.579868043657428       -0.774637281212426
N         0.673121651877978        1.396890120319058        0.272373317496250
C        -0.758335916221212        1.301361272527497        0.337375070737303
C        -1.201700050880931       -0.195938513285453        0.590557920062865
C        -1.423836188916856       -1.839864775738506       -1.299771713372456
C         1.374692870154741        1.342543609149109        1.553613051107230
H         1.314508775716449       -1.272499832460901        0.374022108857987
H         1.157121799465463       -1.550462807526038       -1.385903729679570
H         2.306267802169339        0.641454402294788       -0.783150247770436
H         0.823598457033724        0.898618820237495       -1.739849184949805
H        -2.286577588060382       -0.287640767888127        0.535297880611716
H        -0.851432558524105       -0.489288762423881        1.583929825020123
H        -1.197200569883192        1.640269528951651       -0.601250760979244
H        -1.145475418675662        1.903209675191582        1.160727504841236
H        -0.829688806034196       -2.154104422527329       -2.156777477115406
H        -1.768527628634054       -2.718978914779303       -0.747919806623628
H        -2.289796317965522       -1.252452438435109       -1.620010884354360
H         2.430648770588832        1.552781700496842        1.388622908021107
H         0.957165171113681        2.097335928256623        2.218626206237050
H         1.285917980761608        0.357661651023407        2.039701427175626
      22
Energy =     -345.6739082735
N        -0.592658178608159       -1.013910005989801       -0.434778720229917
C         0.831688507383823       -0.909660958812388       -0.575238590569033
C         1.218763385661856        0.611553002645856       -0.766803197596871
N         0.667043458691786        1.408776389213852        0.292731357757351
C        -0.765360895681976        1.309605066970001        0.345755739326983
C        -1.211051883444806       -0.189830110019490        0.565687511290829
C        -1.400765626315742       -1.873509609637338       -1.298210543758362
C         1.358613600598291        1.326405153546269        1.577687834879498
H         1.318330671607872       -1.266523226577005        0.337093477782757
H         1.160096549800512       -1.502900670653121       -1.428360790811622
H         2.307696044945983        0.675161515868740       -0.766468792434312
H         0.832744699049540        0.951380951552350       -1.727888908263846
H        -2.295015353802364       -0.283719368807523        0.495333494030154
H        -0.873306938047602       -0.501570481280316        1.558104144460624
H        -1.197462431976674        1.668844570780242       -0.588361051408131
H        -1.158420696291919        1.894782224577600        1.178217994689364
H        -0.830880958613063       -2.126928553397478       -2.191878845443067
H        -1.639369303450591       -2.785949685176731       -0.743565112927845
H        -2.327970157241713       -1.355596502530283       -1.558186332349085
H         2.415754759296560        1.540582241094439        1.425498340661990
H         0.936291421035975        2.067061925466772        2.255544796395633
H         1.266968078770331        0.331569494043497        2.042914563011541
      22
Energy =     -345.6732721299
N        -0.592361065097838       -0.993727516578746       -0.467365026061060
C         0.833179450445193       -0.880472921736588       -0.606965771195885
C         1.220051512653855        0.641838809929165       -0.758613504133025
N         0.660829609399693        1.419047319053983        0.313038865394324
C        -0.772391044502070        1.317076887557335        0.355253792414942
C        -1.222301178431751       -0.183223821130223        0.538857002992251
C        -1.376941438251745       -1.910532475615683       -1.292422784859582
C         1.344688511024325        1.314664719331677        1.600218329533640
H         1.320076908450638       -1.263911533528665        0.294611892383197
H         1.158641010181384       -1.453032652851043       -1.475828707662008
H         2.308904381297367        0.705351581453565       -0.747642334467646
H         0.843884694097080        1.004809277577367       -1.715159383847251
H        -2.305332517772741       -0.277105707067013        0.451802144233939
H        -0.899034781865610       -0.515770216360326        1.529657173932006
H        -1.198490062076814        1.699303106861116       -0.572441713301030
H        -1.169910665977655        1.883862581839024        1.198204598331906
H        -0.838597190130455       -2.114657440896490       -2.218527865785549
H        -1.509304698086238       -2.841846419523508       -0.732954565984801
H        -2.354885419264281       -1.467228569806374       -1.494396677628169
H         2.402452375319088        1.532915247409375        1.457904411002981
H         0.918370638569650        2.044163140701296        2.287787543061680
H         1.251681546588165        0.312456060712293        2.049489624518479
      22
Energy =     -345.6723344604
N        -0.598214543976756       -0.972524095536817       -0.506261197843989
C         0.828923114587637       -0.853505068588334       -0.644977433539684
C         1.222983545585973        0.666784279889849       -0.749484797048459
N         0.656849562776067        1.425255415420571        0.332989460014198
C        -0.777232883913864        1.323546747814408        0.367050595327358
C        -1.237167762842994       -0.174878856302895        0.506781694006797
C        -1.357133101690859       -1.953476413039590       -1.279624049210020
C         1.338018563183139        1.313656943554669        1.620468062595597
H         1.312950602173773       -1.270289901668536        0.243494729248830
H         1.149158457903907       -1.403020732566289       -1.531388844582989
H         2.311893068581833        0.724200911836158       -0.723729599268389
H         0.863100416782385        1.057204902718583       -1.701545272882263
H        -2.319522244573723       -0.263403868548047        0.401085500613710
H        -0.931316516029056       -0.535102265692680        1.493725305784918
H        -1.198472538587662        1.735328401538192       -0.550190104946336
H        -1.175362828816173        1.868519514054600        1.223928688552599
H        -0.852786283960252       -2.134126298496911       -2.230128937899328
H        -1.391201830789148       -2.882954666510133       -0.702205721132406
H        -2.373333202578468       -1.584796047675884       -1.433663343702245
H         2.395209603573384        1.537211399254954        1.481124862285581
H         0.909446993185224        2.039785868035205        2.310523565953257
H         1.247364484426299        0.309540360116219        2.066370606086263
      22
Energy =     -345.6708122656
N        -0.615409701135457       -0.945248484265102       -0.560127783330520
C         0.814807382244944       -0.834105741523139       -0.687801844104972
C         1.230866259137722        0.678595017657984       -0.737880606130100
N         0.658352401753965        1.418542761346468        0.354380995719161
C        -0.776744521328309        1.327372992217401        0.382563559679947
C        -1.255660073267785       -0.164979354742360        0.467275358815176
C        -1.349048882984323       -1.994058473592660       -1.265016965028006
C         1.344111307032568        1.325361825813944        1.639738752761238
H         1.283365275258471       -1.289813469295136        0.189969918332331
H         1.133022003496309       -1.360843213315509       -1.589618630405797
H         2.319724378652089        0.720676844699054       -0.691095432671311
H         0.894854305006361        1.102299463073637       -1.684547629766450
H        -2.338264947922329       -0.239234861724883        0.346919240822691
H        -0.965302002599192       -0.563614006152392        1.444282486334109
H        -1.191459754872038        1.777083969832562       -0.519828525259883
H        -1.169541837273035        1.847437062544842        1.257145392873935
H        -0.870475660737019       -2.191100194476653       -2.225843413064623
H        -1.309281693551470       -2.896750697143258       -0.646662834449199
H        -2.388976889154963       -1.688231360782557       -1.393605487297422
H         2.398546458732498        1.557641291276838        1.492428287781693
H         0.912814845445931        2.058606320802243        2.320901371256798
H         1.264194523819969        0.326966718911792        2.100733878589427
      22
Energy =     -345.6682456681
N        -0.645564292635098       -0.890143709615653       -0.647169219207132
C         0.787261504245641       -0.826347510038294       -0.723913454840626
C         1.245394402789607        0.674172708401358       -0.726404891405130
N         0.658202863166065        1.371479845241906        0.383480381317740
C        -0.777327454920438        1.326287392539707        0.402154294013873
C        -1.269398726141078       -0.163209055747099        0.423084267408875
C        -1.348374551062934       -2.015295815480462       -1.255487375719121
C         1.359734535274836        1.342182481920986        1.660732133926400
H         1.228635619357435       -1.311334628821808        0.152822590213433
H         1.125332043092550       -1.331684558809132       -1.631275093489364
H         2.332917928257319        0.704566750016358       -0.655008742363010
H         0.924285347067847        1.134636034139424       -1.660630409466560
H        -2.354724773147236       -0.209884733090107        0.309602749966596
H        -0.981736912307997       -0.599059307601502        1.385405988848237
H        -1.171838101169301        1.811041759446159       -0.490721386482230
H        -1.156316993446475        1.828732282509477        1.292507723915481
H        -0.890019594648670       -2.257654427777052       -2.215083821888422
H        -1.259803959918113       -2.876646483634479       -0.585108234989381
H        -2.402419828876729       -1.764148266767862       -1.381115856599933
H         2.408230764493892        1.584927402792206        1.490705006783522
H         0.916149841410201        2.086896203344857        2.321028885990959
H         1.296033740719451        0.352905297352980        2.144657950380375
      22
Energy =     -345.6679497505
N        -0.685447716262991       -0.792730214163631       -0.775128172505307
C         0.756415793946351       -0.821416830425405       -0.740475080030421
C         1.266129691871256        0.649421661285382       -0.729284208181307
N         0.649191731917908        1.286467303229526        0.416448257193200
C        -0.799414268453669        1.315442446183532        0.422801377600293
C        -1.267821873860951       -0.168575242861431        0.387751481352955
C        -1.337358820986164       -2.015904758756052       -1.235396930699876
C         1.375929135572379        1.360408549674871        1.678871996625106
H         1.170266766250449       -1.335974690244613        0.138438222874348
H         1.137179346758741       -1.306463315113913       -1.641982729328372
H         2.349046843806182        0.702054163804396       -0.631471458923186
H         0.929430724593732        1.152466823266378       -1.635770015673849
H        -2.356902356509409       -0.179797304822592        0.305509698444715
H        -0.981088283151956       -0.642665835648377        1.337287853372912
H        -1.145710616452091        1.822394945639717       -0.477858392210881
H        -1.145856146180356        1.828216611250159        1.318434742081461
H        -0.906572912453842       -2.299426967782993       -2.195989074864701
H        -1.223021218141969       -2.851638200734479       -0.533639344997877
H        -2.399688454046909       -1.813028347365252       -1.373556101655835
H         2.418137503557542        1.602340942863488        1.477503850663182
H         0.907630064062751        2.108384673732314        2.316673314093496
H         1.314289032906506        0.372309696384137        2.165051754573495
      22
Energy =     -345.6687102072
N        -0.711832566933905       -0.770067524030880       -0.832947242346158
C         0.735270513846734       -0.817912916208637       -0.770760691090125
C         1.266337636259207        0.636025511297733       -0.728253655910254
N         0.649065774684310        1.267430681344568        0.426215155969013
C        -0.804135672550633        1.300299442414267        0.435011485706660
C        -1.277622358781262       -0.171870026508507        0.359666288997733
C        -1.329144633171167       -2.043250659280453       -1.203824179831693
C         1.391154014574346        1.410910149332739        1.673134601914839
H         1.119979872934803       -1.361695880582378        0.104982207512621
H         1.127617764884808       -1.291457644769775       -1.673265568216695
H         2.348658348997423        0.680568925894848       -0.621986951454671
H         0.938241685211725        1.166270324311787       -1.623370979142031
H        -2.367495973113580       -0.170242393445604        0.289836644287510
H        -0.987754669167843       -0.685439978805040        1.288629770039196
H        -1.139226999608577        1.833859581582582       -0.455464562726742
H        -1.143056745136304        1.800007377374647        1.340723133337097
H        -0.912774360507885       -2.367604586118728       -2.157506930048867
H        -1.166690545454462       -2.832361403795129       -0.457377998345611
H        -2.401019654692498       -1.887937569722278       -1.326576880163293
H         2.429746141465559        1.645756532253959        1.446028065502950
H         0.922586289410312        2.186587442569960        2.277480464053710
H         1.335362763156339        0.446220763732762        2.204426179552330
      22
Energy =     -345.6691409348
N        -0.727919220494702       -0.776859704480747       -0.851720439826382
C         0.721960884003800       -0.823438929300786       -0.788037436566304
C         1.259042601465534        0.623885679061804       -0.735405145132360
N         0.646051906579069        1.261184446510055        0.420469317198756
C        -0.809240001570576        1.283939363708206        0.441064254700518
C        -1.282322022321645       -0.183417419210533        0.351998302534755
C        -1.321442381734384       -2.078038220535429       -1.164616297567664
C         1.403361140468014        1.478347801844107        1.647311813136632
H         1.100305997941726       -1.378414438507840        0.083753691931408
H         1.115062307291871       -1.291085865215257       -1.693328273926586
H         2.341409785185886        0.664522797975583       -0.629144185884069
H         0.934052563025669        1.163900422394391       -1.626641561836006
H        -2.372748376718045       -0.178385619607140        0.291027147914532
H        -0.987172817814062       -0.711701282178102        1.271324884639305
H        -1.148468463888315        1.830021419756143       -0.440971780865637
H        -1.141759450833903        1.775015362157337        1.353834099263705
H        -0.915980722067700       -2.429213606988425       -2.113363977471694
H        -1.122972815374983       -2.832858625748293       -0.391082263485594
H        -2.399215850890255       -1.955270535046727       -1.270291481965833
H         2.440041989191294        1.694769467543469        1.395265815534932
H         0.941997287253849        2.291673152171092        2.206913109577651
H         1.346658166128057        0.548611383921827        2.237412654845677
      22
Energy =     -345.6693593639
N        -0.738144013395260       -0.794165367098377       -0.851887604756983
C         0.713576471730307       -0.833934218243965       -0.795341508783652
C         1.249819341002507        0.611457115140940       -0.746125077173976
N         0.641972708491175        1.259599006137746        0.407763220548932
C        -0.814336377063668        1.267995498139633        0.444915788094370
C        -1.282773282791536       -0.198385858458869        0.356795341724045
C        -1.315341130909361       -2.112208012014642       -1.125039426535464
C         1.412534234151941        1.549367310098068        1.611131861603168
H         1.095318030378166       -1.390233811210690        0.074208041942267
H         1.103448150243502       -1.300541304871730       -1.702605662037813
H         2.332437653464723        0.653014771397936       -0.643697721211180
H         0.923138935424963        1.151280225478362       -1.637506786368186
H        -2.373707118365686       -0.195097615234804        0.304814672195155
H        -0.979693816459423       -0.729310489149257        1.272123474241500
H        -1.164358180018959        1.817446942358069       -0.431355794543704
H        -1.139365793838607        1.755900146307479        1.362109480409747
H        -0.918351126295540       -2.481214316015325       -2.070539310962424
H        -1.091739366467652       -2.843218016305447       -0.335225635335110
H        -2.396565870758248       -2.010740781362175       -1.216509083677253
H         2.448258956115954        1.741988763213744        1.337819926525124
H         0.960074112647016        2.400860298560977        2.119863737437739
H         1.351552159172231        0.660873195665765        2.261168062586668
      22
Energy =     -345.6694912481
N        -0.745885045505236       -0.814407447570830       -0.845005111606635
C         0.707224521485238       -0.846305835551245       -0.798179704076714
C         1.240486288013892        0.598654956730233       -0.757248695776029
N         0.637737913626463        1.259201690421237        0.393271687484427
C        -0.818896261598064        1.252267104143948        0.449006050629532
C        -1.281163800193442       -0.214477021479373        0.366879419861726
C        -1.309966832108707       -2.144673402258289       -1.086378086324348
C         1.419314250889287        1.620292441256589        1.569987030818148
H         1.095342102068992       -1.400425365242674        0.069974943695257
H         1.092594029774039       -1.313986048445186       -1.706836350037384
H         2.323397080717583        0.642898342686370       -0.659764981585750
H         0.910574240049257        1.134723353626045       -1.650269693385251
H        -2.372534418422122       -0.214780790296653        0.324303735763582
H        -0.968882587993625       -0.744030058622882        1.279956813618593
H        -1.182059986768886        1.801805257717616       -0.422338199063912
H        -1.135621128681062        1.739098968028504        1.369734016099913
H        -0.920396367059804       -2.527524060708580       -2.029420802313326
H        -1.066069637017856       -2.856679329834477       -0.284989586815665
H        -2.393562294844079       -2.059522115299742       -1.165161735742594
H         2.454424043123010        1.787494511324439        1.279232223864225
H         0.975127701614966        2.507223587134026        2.023533648201347
H         1.353530178363991        0.777540250681730        2.277731533267050
      22
Energy =     -345.6695805852
N        -0.752508696058993       -0.835393929230765       -0.835171826918124
C         0.701714157455191       -0.859319592618904       -0.799096944607047
C         1.231474713665214        0.585589207604395       -0.767754523614168
N         0.633646883817065        1.258808224971357        0.378841173923371
C        -0.822736470434551        1.236567945562076        0.454188005822485
C        -1.278568324745576       -0.230875169108527        0.379312057766312
C        -1.304638532177009       -2.175750537840708       -1.048299114999871
C         1.424285588178560        1.690279226480352        1.525455478977518
H         1.097196772463619       -1.410243883858239        0.067789331505343
H         1.082013924752039       -1.328689369957412       -1.709030747673350
H         2.314667464948343        0.632831850268416       -0.675211723939906
H         0.898162964568772        1.117005195038119       -1.662822865613250
H        -2.370277614029513       -0.235211901980009        0.346234955220011
H        -0.956849025318280       -0.757917736395157        1.290586118084466
H        -1.199862465325443        1.785429238471583       -0.412100650989359
H        -1.130553036223269        1.722752180267012        1.378368284152955
H        -0.922039925075908       -2.570671131426542       -1.989187602006053
H        -1.042338197873441       -2.870716680433528       -0.237567328489681
H        -2.390052457397056       -2.104839664149128       -1.114800939255661
H         2.458814285067179        1.832187776457989        1.220492949966235
H         0.986714380107613        2.608514331635669        1.920642746521072
H         1.353388700237119        0.897730250014842        2.288295354073845
      22
Energy =     -345.6696388169
N        -0.758369198523349       -0.856526710711555       -0.823429343845591
C         0.696741702115664       -0.872526316987846       -0.798766908650212
C         1.222805755765213        0.572444667186542       -0.777459225359680
N         0.629676816194591        1.258282019176509        0.364848149429325
C        -0.825888231438145        1.220960761439487        0.460559613057219
C        -1.275292013640982       -0.247281789953970        0.393326179978076
C        -1.299077878739399       -2.205659332511208       -1.010393573780362
C         1.427243269870243        1.759071948870795        1.478057313593316
H         1.100131877210654       -1.419860862868969        0.066772426404028
H         1.071585324221302       -1.343891971045746       -1.709938846811902
H         2.306274090427905        0.622685855894580       -0.689744795407109
H         0.886345115039357        1.098911896784116       -1.674775115399619
H        -2.367237757883751       -0.255730356812146        0.369720060467019
H        -0.944119937525891       -0.771323564154143        1.302951429014845
H        -1.217401847558284        1.768987222078015       -0.400309519261362
H        -1.124260932513601        1.706596419357080        1.388243772879859
H        -0.923208053689848       -2.611595296528937       -1.949279810573711
H        -1.019371329811644       -2.884653586710427       -0.191761035128622
H        -2.385918318200136       -2.147806714859666       -1.064707220747280
H         2.461328135694036        1.876095795317695        1.162051957357338
H         0.994730331027607        2.704269736841936        1.811940590835809
H         1.351862957472925        1.020312378400413        2.292406107853365
      22
Energy =     -345.6696704364
N        -0.763533084596342       -0.877634248550479       -0.810001090529221
C         0.692251646034947       -0.885723788750279       -0.797329736437813
C         1.214416932481258        0.559398094652632       -0.786497892246790
N         0.625773005918781        1.257764500012204        0.351203991648979
C        -0.828400006462442        1.205614626806685        0.467975696519118
C        -1.271332598761838       -0.263511287731638        0.408746887247751
C        -1.293146129921722       -2.234542414619595       -0.972335139189121
C         1.428198855275979        1.826349512645920        1.427836062479114
H         1.104009956477528       -1.429073918898713        0.066804021057637
H         1.061328556284749       -1.359356501386819       -1.709681616155566
H         2.298156981104595        0.612655217738719       -0.703461765507401
H         0.874979967835799        1.080648992504794       -1.686209016471661
H        -2.363415169368347       -0.276159203168830        0.394676518610715
H        -0.930653580857201       -0.784118845925084        1.316830873776761
H        -1.234675929127328        1.752617061230914       -0.387122320890059
H        -1.116833361381530        1.690895271574984        1.399136738890150
H        -0.923844506104222       -2.650705084420920       -1.909326805241914
H        -0.996726330193087       -2.898330394637243       -0.146938736412592
H        -2.381083291096029       -2.188868658748477       -1.014461539896631
H         2.461995676860341        1.919344899152003        1.103683654855825
H         0.999188308370712        2.793767309203299        1.698272348832837
H         1.348816242491353        1.144466522243812        2.289673239979284
      22
Energy =     -345.6696780143
N        -0.767812069773012       -0.898907195712879       -0.794762679800183
C         0.688351047836518       -0.898907195712879       -0.794762679800183
C         1.206343740580880        0.546606669189446       -0.794762679800183
N         0.621855085825946        1.257616875475661        0.337727977028766
C        -0.830192833590335        1.190529083062506        0.476744167498549
C        -1.266827482215456       -0.279611819932683        0.425360965547914
C        -1.286928419161194       -2.262495133852942       -0.934346454358353
C         1.427215066694784        1.891988968273677        1.374704738360333
H         1.109123175443284       -1.437602465627465        0.067865512769269
H         1.051373347451817       -1.374973535578188       -1.708212834171805
H         2.290327278523597        0.603191804043891       -0.715983326386887
H         0.864323089265757        1.062166785296256       -1.697101646123355
H        -2.358902678988464       -0.296223575038320        0.420481221971931
H        -0.917026326903487       -0.796247786493308        1.332123223832674
H        -1.252014356495327        1.736584309495844       -0.371726429832145
H        -1.107785174364896        1.675239080391424        1.411667732853748
H        -0.923974068812786       -2.688089647832660       -1.869478121492886
H        -0.974922989521396       -2.912061423443249       -0.103317639743811
H        -2.375582736069684       -2.227948297173307       -0.964639044491302
H         2.460905673213476        1.961786096274453        1.045129881965367
H         1.000487557640263        2.876826854100743        1.580114465656334
H         1.343994348144349        1.269805695993433        2.279822952631791
