# Supplementary material for: Rydberg electron stabilizes the charge localized state of the diamine cation
Source: Nat Commun. 2024 Jan 4;15:293. doi: 10.1038/s41467-023-44526-y (PMC10767003; doi:10.1038/s41467-023-44526-y)
Supplement: Supplementary file 6 — Supplementary Data 3 [file 41467_2023_44526_MOESM6_ESM.xlsx]

## Sheet: Fig. 1
		SS-CASSCF/aug-cc-pVDZ				SA-CASSCF/aug-cc-pVDZ
	point #	energy - SCF [H]	atomic SD	energy - MRCI+Q [H]		energy - SCF [H]	atomic SD	energy - MRCI+Q [H]
	1	-344.128	0.36867	-345.289		-344.125	0.3803	-345.288
	2	-344.128	0.33673	-345.289		-344.125	0.37407	-345.288
	3	-344.128	0.30275	-345.289		-344.125	0.36727	-345.288
	4	-344.128	0.26962	-345.288		-344.124	0.35996	-345.288
	5	-344.127	0.2388	-345.287		-344.124	0.35214	-345.288
	6	-344.127	0.21213	-345.287		-344.124	0.34418	-345.287
	7	-344.127	0.18946	-345.286		-344.123	0.33631	-345.287
	8	-344.127	0.17051	-345.285		-344.123	0.32887	-345.286
	9	-344.126	0.15482	-345.284		-344.122	0.32216	-345.285
	10	-344.126	0.14197	-345.283		-344.121	0.31649	-345.285
	11	-344.125	0.13142	-345.282		-344.121	0.31209	-345.284
	12	-344.125	0.12268	-345.282		-344.12	0.30904	-345.284
	13	-344.125	0.11526	-345.281		-344.12	0.30734	-345.283
	14	-344.124	0.10854	-345.28		-344.119	0.30699	-345.283
	15	-344.124	0.10178	-345.279		-344.118	0.30829	-345.282
	16	-344.123	0.09441	-345.278		-344.117	0.31246	-345.281
	17	-344.122	0.08828	-345.276		-344.116	0.3247	-345.28
	17.5	-344.12	0.09682	-345.275		-344.116	0.35138	-345.279
	18	-344.119	0.11122	-345.274		-344.115	0.383	-345.279
	18.25	-344.121	0.74917	-345.274		-344.114	0.41955	-345.278
	18.5	-344.122	0.78311	-345.274		-344.113	0.46067	-345.278
	18.75	-344.123	0.80849	-345.274		-344.113	0.50556	-345.277
	19	-344.124	0.82833	-345.274		-344.112	0.55272	-345.277
	19.5	-344.125	0.84793	-345.275		-344.111	0.60029	-345.276
	20	-344.126	0.86373	-345.275		-344.11	0.64905	-345.276
	21	-344.127	0.87912	-345.276		-344.109	0.70328	-345.275
	22	-344.128	0.88744	-345.276		-344.108	0.7351	-345.275
	23	-344.128	0.89302	-345.276		-344.108	0.75699	-345.275
	24	-344.128	0.89727	-345.276		-344.108	0.77376	-345.275
	25	-344.128	0.90074	-345.276		-344.107	0.78738	-345.274

## Sheet: Fig. 2
		Eenergy in Hartree at EOM-CCSD/aug-cc-pVTZ(H:aug-cc-pVDZ) level
	point #	ground state	Rydberg state	IP-state
	1	-345.826	-345.826	-345.826
	2	-345.826	-345.826	-345.826
	3	-345.826	-345.826	-345.826
	4	-345.825	-345.825	-345.825
	5	-345.825	-345.825	-345.825
	6	-345.824	-345.824	-345.824
	7	-345.824	-345.824	-345.824
	8	-345.823	-345.823	-345.823
	9	-345.823	-345.823	-345.823
	10	-345.823	-345.823	-345.823
	11	-345.824	-345.824	-345.824
	12	-345.824	-345.824	-345.824
	13	-345.825	-345.825	-345.825
	14	-345.826	-345.826	-345.826
	15	-345.827	-345.827	-345.827
	16	-345.829	-345.829	-345.829
	17	-345.83	-345.83	-345.83
	18	-345.832	-345.832	-345.832
	19	-345.832	-345.832	-345.832
	20	-345.832	-345.832	-345.832
	21	-345.832	-345.832	-345.832
	22	-345.832	-345.832	-345.832
	23	-345.832	-345.832	-345.832
	24	-345.832	-345.832	-345.832
	25	-345.832	-345.832	-345.832

## Sheet: Fig. S1
		UHF/aug-cc-pVDZ
		Solution A		Solution B		Solution C
	point #	energy - SCF [H]	atomic SD	energy - SCF [H]	atomic SD	energy - SCF [H]	atomic SD
	1	-344.025	0.98969	-344.025	0.09372	-344.021	0.51651
	2	-344.025	0.9849	-344.026	0.08866	-344.021	0.52883
	3	-344.024	0.98034	-344.026	0.08325	-344.021	0.54233
	4	-344.024	0.97608	-344.027	0.07779	-344.02	0.55688
	5	-344.023	0.97246	-344.027	0.07233	-344.02	0.57245
	6	-344.022	0.96971	-344.027	0.06724	-344.019	0.58822
	7	-344.021	0.96815	-344.028	0.06255	-344.019	0.60344
	8	-344.02	0.96812	-344.028	0.05822	-344.018	0.61696
	9	-344.019	0.96978	-344.028	0.0542	-344.017	0.62787
	10	-344.019	0.97312	-344.029	0.05047	-344.017	0.63545
	11	-344.018	0.97843	-344.029	0.04704	-344.016	0.63919
	12	-344.018	0.98554	-344.029	0.04391	-344.015	0.63922
	13	-344.018	0.99417	-344.029	0.04109	-344.015	0.63616
	14	-344.018	1.00454	-344.029	0.03847	-344.014	0.63036
	15	-344.018	1.0175	-344.029	0.03589	-344.014	0.62179
	16	-344.018	1.0345	-344.029	0.03323	-344.013	0.60965
	17	-344.019	1.05632	-344.028	0.03082	-344.013	0.59044
	17.5	-344.021	1.07228	-344.027	0.03116	-344.012	0.5624
	18	-344.024	1.08656	-344.025	0.03134	-344.012	0.53456
	18.25	-344.026	1.10069	-344.023	0.03073	-344.011	0.50863
	18.5	-344.028	1.11332	-344.021	0.03004	-344.01	0.4834
	18.75	-344.03	1.12465	-344.018	0.02927	-344.009	0.45883
	19	-344.032	1.13482	-344.015	0.02843	-344.007	0.43492
	19.5	-344.033	1.14575	-344.013	0.02471	-344.004	0.42053
	20	-344.035	1.15529	-344.01	0.02108	-344.002	0.40657
	21	-344.037	1.16496	-344.007	0.01634	-343.998	0.39593
	22	-344.038	1.17012	-344.005	0.0134	-343.996	0.3918
	23	-344.038	1.17331	-344.004	0.01127	-343.994	0.39006
	24	-344.039	1.17541	-344.003	0	-343.992	0.38935
	25	-344.039	1.17683	-344.001	0	-343.991	0.38914

## Sheet: Fig. S2
		ROHF/aug-cc-pVDZ
		Solution A		Solution B		Solution C
	point #	energy - SCF [H]	atomic SD	energy - SCF [H]	atomic SD	energy - SCF [H]	atomic SD
	1	-344.018	0.76985	-344.018	0.03804	-344.011	0.32016
	2	-344.017	0.76832	-344.018	0.03656	-344.011	0.3286
	3	-344.017	0.7671	-344.019	0.03491	-344.011	0.33796
	4	-344.016	0.76618	-344.019	0.03314	-344.011	0.34803
	5	-344.015	0.7657	-344.02	0.03124	-344.01	0.35877
	6	-344.014	0.76573	-344.02	0.0293	-344.01	0.36953
	7	-344.014	0.76639	-344.02	0.02732	-344.009	0.37988
	8	-344.013	0.76788	-344.021	0.02533	-344.008	0.38916
	9	-344.012	0.77025	-344.021	0.02338	-344.008	0.39686
	10	-344.011	0.77357	-344.021	0.02152	-344.007	0.40255
	11	-344.011	0.77791	-344.021	0.01979	-344.006	0.40591
	12	-344.01	0.7832	-344.021	0.01821	-344.006	0.40696
	13	-344.01	0.78927	-344.021	0.01683	-344.005	0.40598
	14	-344.01	0.79625	-344.022	0.0156	-344.005	0.4031
	15	-344.011	0.80458	-344.022	0.01447	-344.004	0.39817
	16	-344.011	0.81495	-344.022	0.01338	-344.004	0.39041
	17	-344.012	0.82718	-344.021	0.01242	-344.003	0.37697
	17.5	-344.015	0.83445	-344.02	0.01246	-344.003	0.35663
	18	-344.017	0.8409	-344.018	0.01246	-344.002	0.33672
	18.25	-344.019	0.84873	-344.016	0.01204	-344.002	0.31916
	18.5	-344.021	0.85566	-344.014	0.01157	-344.001	0.3024
	18.75	-344.023	0.86178	-344.012	0.01104	-343.999	0.28646
	19	-344.025	0.86718	-344.009	0.01047	-343.997	0.27127
	19.5	-344.027	0.87405	-344.007	0.00887	-343.995	0.26264
	20	-344.028	0.87996	-344.004	0.0073	-343.992	0.25422
	21	-344.03	0.8859	-344.001	0.00556	-343.989	0.24756
	22	-344.031	0.88906	-344	0.00472	-343.987	0.24478
	23	-344.032	0.8911	-343.998	0.00427	-343.985	0.24352
	24	-344.032	0.8926	-343.997	0.00396	-343.983	0.243
	25	-344.032	0.89379	-343.996	0.0037	-343.982	0.24287

## Sheet: Fig. S3
		Energies in Hatree at UHF-CCSD/aug-cc-pVDZ level
	point #	Solution A	Solution B	Solution C
	1	-345.331	-345.331	-345.331
	2	-345.331	-345.331	-345.331
	3	-345.33	-345.33	-345.331
	4	-345.33	-345.33	-345.331
	5	-345.33	-345.33	-345.33
	6	-345.329	-345.33	-345.33
	7	-345.328	-345.329	-345.329
	8	-345.328	-345.329	-345.329
	9	-345.327	-345.328	-345.328
	10	-345.327	-345.328	-345.328
	11	-345.326	-345.327	-345.327
	12	-345.326	-345.327	-345.327
	13	-345.325	-345.326	-345.326
	14	-345.324	-345.326	-345.326
	15	-345.324	-345.325	-345.325
	16	-345.323	-345.325	-345.324
	17	-345.322	-345.323	-345.323
	17.5	-345.322	-345.322	-345.323
	18	-345.321	-345.321	-345.322
	18.25	-345.321	-345.321	-345.322
	18.5	-345.322	-345.32	-345.321
	18.75	-345.322	-345.319	-345.321
	19	-345.322	-345.318	-345.32
	19.5	-345.322	-345.316	-345.32
	20	-345.322	-345.277	-345.319
	21	-345.323	-345.278	-345.319
	22	-345.323	-345.278	-345.319
	23	-345.323	-345.278	-345.319
	24	-345.323	-345.278	-345.319
	25	-345.323	-345.278	-345.319

## Sheet: Fig. S4
		Energies in Hatree at ROHF-UCCSD/aug-cc-pVDZ level
	point #	Solution A	Solution B	Solution C
	1	-345.331	-345.331	-345.331
	2	-345.331	-345.331	-345.331
	3	-345.33	-345.33	-345.331
	4	-345.33	-345.33	-345.33
	5	-345.329	-345.33	-345.33
	6	-345.329	-345.33	-345.33
	7	-345.328	-345.329	-345.329
	8	-345.328	-345.329	-345.329
	9	-345.327	-345.328	-345.328
	10	-345.327	-345.328	-345.327
	11	-345.326	-345.327	-345.327
	12	-345.326	-345.327	-345.326
	13	-345.325	-345.327	-345.326
	14	-345.324	-345.326	-345.326
	15	-345.324	-345.326	-345.325
	16	-345.323	-345.325	-345.324
	17	-345.322	-345.324	-345.323
	17.5	-345.322	-345.323	-345.322
	18	-345.322	-345.322	-345.322
	18.25	-345.322	-345.321	-345.322
	18.5	-345.322	-345.32	-345.321
	18.75	-345.322	-345.319	-345.321
	19	-345.322	-345.318	-345.32
	19.5	-345.322	-345.317	-345.32
	20	-345.323	-345.316	-345.319
	21	-345.323	-345.315	-345.319
	22	-345.323	-345.278	-345.319
	23	-345.323	-345.278	-345.319
	24	-345.323	-345.278	-345.319
	25	-345.323	-345.278	-345.319

## Sheet: Fig. S5
		Energies in Hatree at UHF-CCSD(T)/aug-cc-pVDZ level
	point #	Solution A	Solution B	Solution C
	1	-345.382	-345.381	-345.381
	2	-345.382	-345.381	-345.381
	3	-345.381	-345.381	-345.381
	4	-345.381	-345.38	-345.38
	5	-345.381	-345.38	-345.38
	6	-345.38	-345.379	-345.38
	7	-345.38	-345.379	-345.379
	8	-345.379	-345.378	-345.378
	9	-345.379	-345.378	-345.378
	10	-345.378	-345.377	-345.377
	11	-345.378	-345.377	-345.377
	12	-345.377	-345.376	-345.376
	13	-345.377	-345.376	-345.376
	14	-345.376	-345.375	-345.375
	15	-345.376	-345.375	-345.375
	16	-345.375	-345.374	-345.374
	17	-345.374	-345.373	-345.373
	17.5	-345.373	-345.372	-345.372
	18	-345.372	-345.371	-345.371
	18.25	-345.372	-345.371	-345.371
	18.5	-345.372	-345.37	-345.37
	18.75	-345.371	-345.37	-345.37
	19	-345.371	-345.369	-345.37
	19.5	-345.37	-345.369	-345.369
	20	-345.37	-345.329	-345.369
	21	-345.369	-345.326	-345.369
	22	-345.369	-345.325	-345.369
	23	-345.368	-345.325	-345.369
	24	-345.368	-345.324	-345.369
	25	-345.368	-345.324	-345.369

## Sheet: Fig. S6
		Energies in Hatree at ROHF-UCCSD(T)/aug-cc-pVDZ level
	point #	Solution A	Solution B	Solution C
	1	-345.381	-345.381	-345.382
	2	-345.381	-345.381	-345.382
	3	-345.381	-345.381	-345.382
	4	-345.381	-345.381	-345.381
	5	-345.38	-345.38	-345.381
	6	-345.38	-345.38	-345.381
	7	-345.379	-345.379	-345.38
	8	-345.379	-345.379	-345.379
	9	-345.378	-345.378	-345.379
	10	-345.378	-345.378	-345.378
	11	-345.377	-345.377	-345.378
	12	-345.377	-345.377	-345.377
	13	-345.376	-345.376	-345.377
	14	-345.376	-345.376	-345.377
	15	-345.375	-345.375	-345.376
	16	-345.374	-345.374	-345.375
	17	-345.373	-345.373	-345.374
	17.5	-345.372	-345.372	-345.373
	18	-345.372	-345.371	-345.373
	18.25	-345.371	-345.371	-345.372
	18.5	-345.371	-345.371	-345.372
	18.75	-345.371	-345.37	-345.372
	19	-345.37	-345.37	-345.371
	19.5	-345.37	-345.369	-345.37
	20	-345.37	-345.369	-345.37
	21	-345.37	-345.37	-345.369
	22	-345.369	-345.325	-345.369
	23	-345.369	-345.325	-345.369
	24	-345.369	-345.324	-345.368
	25	-345.369	-345.324	-345.368

## Sheet: Fig. S7
		D1 diagnostic of the CCSD/aug-cc-pVDZ wave function based on UHF references
	point #	Solution A	Solution B	Solution C
	1	0.4004	0.4004	0.0457
	2	0.4045	0.3997	0.0458
	3	0.4096	0.399	0.0526
	4	0.4157	0.3981	0.0683
	5	0.423	0.397	0.0866
	6	0.4313	0.3957	0.1061
	7	0.4406	0.3942	0.1255
	8	0.4509	0.3929	0.1436
	9	0.4621	0.3921	0.1591
	10	0.4739	0.3919	0.1711
	11	0.4862	0.3928	0.179
	12	0.4988	0.3948	0.1824
	13	0.5112	0.3982	0.182
	14	0.5235	0.403	0.1777
	15	0.5359	0.4101	0.1691
	16	0.5478	0.4212	0.1541
	17	0.5512	0.4416	0.1242
	17.5	0.5277	0.4746	0.0758
	18	0.4976	0.5152	0.0447
	18.25	0.4647	0.5634	0.0718
	18.5	0.4281	0.6223	0.1305
	18.75	0.3898	0.6942	0.1985
	19	0.3513	0.782	0.2735
	19.5	0.3153	0.8903	0.3467
	20	0.2791	1.1152	0.4294
	21	0.2398	0.9083	0.5315
	22	0.2169	0.7903	0.5998
	23	0.2012	0.7094	0.6518
	24	0.1891	0.6469	0.6951
	25	0.1793	0.5955	0.7333

## Sheet: Fig. S8
		Energies in Hartree using the aug-cc-pVDZ basis set
	point #	GKS-CCSD	GKS-CCSD(T)	BCCD	BCCD(T)
	1	-345.328	-345.38	-345.33	-345.382
	2	-345.328	-345.38	-345.33	-345.382
	3	-345.327	-345.38	-345.329	-345.382
	4	-345.327	-345.38	-345.329	-345.382
	5	-345.327	-345.379	-345.329	-345.381
	6	-345.326	-345.379	-345.328	-345.381
	7	-345.326	-345.378	-345.328	-345.38
	8	-345.325	-345.378	-345.327	-345.38
	9	-345.325	-345.377	-345.327	-345.379
	10	-345.324	-345.377	-345.326	-345.379
	11	-345.324	-345.376	-345.326	-345.378
	12	-345.323	-345.376	-345.325	-345.378
	13	-345.323	-345.375	-345.325	-345.377
	14	-345.322	-345.375	-345.324	-345.377
	15	-345.322	-345.374	-345.324	-345.376
	16	-345.321	-345.373	-345.323	-345.375
	17	-345.32	-345.372	-345.322	-345.374
	17.5	-345.319	-345.372	-345.321	-345.374
	18	-345.319	-345.371	-345.32	-345.373
	18.25	-345.318	-345.371	-345.32	-345.373
	18.5	-345.318	-345.37	-345.32	-345.372
	18.75	-345.318	-345.37	-345.32	-345.372
	19	-345.318	-345.369	-345.32	-345.371
	19.5	-345.318	-345.369	-345.319	-345.371
	20	-345.318	-345.369	-345.32	-345.371
	21	-345.318	-345.368	-345.32	-345.37
	22	-345.319	-345.368	-345.32	-345.37
	23	-345.319	-345.368	-345.32	-345.37
	24	-345.319	-345.368	-345.32	-345.37
	25	-345.319	-345.368	-345.321	-345.37

[truncated: 6 more sheets: Fig. S9, Fig. S10, Fig. S11, Fig. S12, Fig. S13, SA-CASSCF]
