# Supplementary material for: Rydberg electron stabilizes the charge localized state of the diamine cation
Source: Nat Commun. 2024 Jan 4;15:293. doi: 10.1038/s41467-023-44526-y (PMC10767003; doi:10.1038/s41467-023-44526-y)
Supplement: Supplementary file 7 — Supplementary Data 4 [file 41467_2023_44526_MOESM7_ESM.txt]

22
geometry optimized neutral DMP, initial structure for all equilibration trajectories
N   0.15874045046941      1.43204262275500      0.00000001277459
C   -0.27055073933578      0.71789218655625      1.20553556094272
C   0.27055079327040     -0.71789219427540      1.20553553988857
N   -0.15874046181229     -1.43204259660930     -0.00000000169202
C   0.27055077546986     -0.71789216618208     -1.20553554657052
C   -0.27055075060865      0.71789220542596     -1.20553553825185
C   -0.25187910440078      2.82980464515759     -0.00000001256387
C   0.25187903350545     -2.82980464755842      0.00000000934354
H   -1.39076434368018      0.68294281645774      1.28760643303142
H   0.11081307082273      1.25735354097590      2.09696672647745
H   -0.11081300408190     -1.25735355019642      2.09696671351066
H   1.39076440126845     -0.68294287826791      1.28760637040583
H   0.11081308021278      1.25735356658024     -2.09696668788607
H   -1.39076435453508      0.68294286725767     -1.28760642438036
H   1.39076437994875     -0.68294278919208     -1.28760637517190
H   -0.11081300596167     -1.25735351721754     -2.09696672795254
H   -1.36766721667802      2.96474523333159     -0.00000005237120
H   0.14816582413413      3.34376220651365     -0.89763181821353
H   0.14816577528630      3.34376225923785      0.89763178797576
H   1.36766713891963     -2.96474527702259     -0.00000000730484
H   -0.14816588517481     -3.34376226981412     -0.89763177905913
H   -0.14816585703873     -3.34376226391357      0.89763181706728
22
300 K, trajectory 1, final structure of equilibration (neutral)
N         0.9124510288        0.3181985379        5.2362172317
C         1.0123118259        1.6115903718        4.4220812139
C         1.7624058675        1.2676514722        3.1478345144
N         3.1670882357        0.7259999167        3.4544125738
C         3.0086745497       -0.5308532096        4.2550812981
C         2.2423603722       -0.1871164817        5.4958480110
C         0.2276769840        0.4595313118        6.5074551210
C         3.9572303643        0.5081668281        2.2459004428
H         1.5341472922        2.5066610011        4.9415253210
H        -0.0203720908        1.8766116176        4.2052600448
H         1.7001254669        2.1172719866        2.4321769012
H         1.1154983164        0.5177290988        2.7437022019
H         2.2142121563       -1.0232669989        6.2118609732
H         2.8045165982        0.5751670254        6.0576200818
H         2.5135726717       -1.3923430807        3.7474021967
H         4.0355240240       -0.8313716339        4.6047310665
H         1.0111413493        0.7149925059        7.2544383380
H        -0.0816036291       -0.5418029470        6.8731947232
H        -0.5884332613        1.1263516788        6.3416232876
H         3.5604520494       -0.2222249854        1.5850404700
H         4.9189391379        0.0645885179        2.5232114404
H         4.0952040110        1.4091580522        1.7111850985
22
300 K, trajectory 1, final structure of production run (ionized)
N         5.5643904084        1.2437248627        8.0648523536
C         6.5715461775        2.2211075264        7.8514164291
C         6.2598766172        3.4725521533        8.6592853572
N         4.8942705405        3.9357494448        8.3375991750
C         3.8703606257        3.0082926505        8.3841079849
C         4.3794029697        1.7060302413        7.4530460766
C         5.5722978923        0.4795680713        9.2709422394
C         4.6721596853        5.2328296879        7.7224895004
H         6.6635857853        2.4613285336        6.7672236011
H         7.6038101701        1.9028510351        8.0855908961
H         6.9378823003        4.2835239128        8.3526675236
H         6.4806092886        3.4093457643        9.7223359719
H         3.5137723976        1.0019464427        7.4869471245
H         4.5549612159        2.1083136788        6.5022324389
H         3.8136496067        2.5735559084        9.4097583053
H         2.9113092002        3.4281782091        8.1114912135
H         4.5981013662        0.1023885107        9.5370071370
H         5.8958936362        1.1101547008       10.1083889710
H         6.2481507577       -0.3410972393        9.3901769209
H         5.1223181686        5.9906214892        8.3881794202
H         3.6096873048        5.4820266651        7.6297840772
H         5.1088616116        5.3480021002        6.7250173801
22
300 K, trajectory 2, final structure of equilibration (neutral)
N         1.1079470762        0.5202058144        5.5810887786
C         1.4911006372        1.8696812135        5.0638538810
C         2.3715215663        1.7355592210        3.7929161815
N         3.5363399545        0.8701145269        3.8839516348
C         3.0566539410       -0.5062309653        4.2721539899
C         2.3813773000       -0.2835649678        5.6470544426
C         0.2601007794        0.5713629014        6.7194502198
C         4.2437263054        0.8673237858        2.6064253171
H         2.0791844813        2.4498672854        5.7895651549
H         0.5629927755        2.4197910697        4.7150560775
H         2.5750615256        2.7666843731        3.4731085719
H         1.6893403249        1.3023799105        2.9621075251
H         2.1427124330       -1.2505979672        6.1023206343
H         3.1317202910        0.1574661152        6.3243648726
H         2.4673400898       -1.0687147306        3.5380765666
H         3.9661142912       -1.0252661476        4.4195684565
H         0.4852199373        1.0150649400        7.6595728145
H         0.0034610887       -0.4627624423        6.9363095703
H        -0.6975570526        1.0628881757        6.4482612008
H         3.6203068819        0.4539778258        1.8831122232
H         5.2032127206        0.3360730951        2.6025291850
H         4.2714434163        1.9322875112        2.2844874180
22
300 K, trajectory 2, final structure of production run (ionized)
N         6.4618048927        2.7635417808        9.7716737835
C         6.7737985222        4.0684903538        9.3588796795
C         5.6043319176        4.6820455670        8.3963550309
N         5.2695881373        3.6822397267        7.4484771320
C         4.8210656713        2.5207093503        8.0662255396
C         5.9634470996        1.8715847733        8.8363891431
C         5.8640089335        2.5401007704       11.0826090585
C         6.0858196831        3.6395317494        6.3283823200
H         7.5751561696        4.1349765983        8.6310501271
H         6.9193601399        4.7602329014       10.1611633158
H         5.8666269878        5.6499292756        7.9596648716
H         4.7694532405        4.9258571381        9.0676119140
H         5.5817257225        1.0267683000        9.4114769787
H         6.5450435985        1.5175800328        7.9981482734
H         3.9984230992        2.7585051559        8.7255661211
H         4.4700443196        1.7874489639        7.3413027415
H         6.1824010686        1.5432907329       11.4221999597
H         4.7840931047        2.5175766432       11.1094204305
H         6.1185564890        3.3012020855       11.8186414147
H         5.7812803166        4.3320164541        5.5015892863
H         6.0582445351        2.6644465016        5.8230834353
H         7.1477750861        3.7852696625        6.5437914502
22
300 K, trajectory 3, final structure of equilibration (neutral)
N         1.1973476445        0.7633893506        5.6538392257
C         1.9428367020        2.0369567220        5.5513740472
C         2.8295206099        2.0703643341        4.2964156476
N         3.7768044311        0.9431026233        4.1645466687
C         3.1386426618       -0.3307594083        4.4477477589
C         2.2338663499       -0.2763422385        5.7592829692
C         0.3574455180        0.7439868992        6.9117049910
C         4.6369910558        0.9507481834        2.9490593244
H         2.6005925636        2.0749037060        6.4028632372
H         1.2800573810        2.8984875449        5.6953025062
H         3.3898461126        3.0095253797        4.2548644450
H         2.0827235221        2.0444189922        3.3960708304
H         1.6941665664       -1.2724538291        5.8067615592
H         2.7498682839       -0.1239049637        6.7547556476
H         2.4161250195       -0.6763145492        3.6895865311
H         3.9233629962       -1.1263408305        4.5822726762
H         0.9646401670        1.0226619291        7.8081887700
H         0.0695875884       -0.3249191245        6.9914200453
H        -0.4876510026        1.4462453046        6.7723371699
H         4.0429787096        0.7094706403        2.0575608413
H         5.4700166441        0.2458797713        3.1269534247
H         5.0594873454        1.8902310521        2.5801915399
22
300 K, trajectory 3, final structure of production run (ionized)
N         5.3590721934        4.1205369022        9.2721758413
C         4.3757894569        3.7142722358        8.3218166407
C         4.3685535852        2.1515431038        8.2227552250
N         5.7216004422        1.7688752184        8.1314590508
C         6.5173902767        2.0810737304        9.2140576355
C         6.6529068733        3.6286511295        9.2455432387
C         4.9231017834        5.1230627354       10.2494342086
C         6.1958643332        1.4456005517        6.8809003704
H         4.6393975348        4.0241468076        7.2756547242
H         3.5017094949        4.2965788486        8.5920747154
H         3.8082611342        1.8902035970        7.3632021209
H         3.8987366576        1.6153329953        9.0965487752
H         7.1769723074        3.9768112686       10.1223071095
H         7.2308030789        3.8955162233        8.3909668203
H         6.0529583752        1.8074627472       10.1579676014
H         7.4928557940        1.5246878613        9.2330773847
H         5.5051180453        4.9717339631       11.1908577299
H         3.8170319606        5.1663831289       10.4258150216
H         5.2334620087        6.1271363724        9.9082737851
H         7.3147273657        1.3088134635        6.9968140793
H         6.0735467904        2.2533548343        6.1152952879
H         5.8626146447        0.4951308056        6.3976748127
22
300 K, trajectory 4, final structure of equilibration (neutral)
N         1.4579274011        1.1546924941        5.9992778571
C         2.5076917678        2.1537682673        6.0429847982
C         3.4144167933        2.2551839968        4.8206023925
N         4.1659438966        0.9668476003        4.7558177047
C         3.1156585730       -0.0359545733        4.5993737519
C         2.0653298298       -0.1317489539        5.7299552592
C         0.4543165460        1.0745291942        7.1036419772
C         5.0585791249        0.9372324464        3.5010011687
H         3.2708498343        2.0415620146        6.8419373258
H         2.0920417461        3.1409429559        6.1402659559
H         4.1379009956        3.1038934896        4.9979537798
H         2.8943648879        2.4768456110        3.8262063551
H         1.2777031091       -0.8073733110        5.3935738815
H         2.5823973529       -0.5633991800        6.6378410612
H         2.5762830062        0.1560970908        3.6161911165
H         3.7138009748       -0.9870072485        4.5197836020
H         0.9246343385        1.0702492909        8.1172512444
H        -0.2835129660        0.2727073755        7.0571869033
H        -0.0897086154        2.0067320381        7.1525811689
H         4.5450238702        1.0684273899        2.5380307159
H         5.7139670380        0.1347707540        3.6329208015
H         5.6380279609        1.8219540075        3.6491492031
22
300 K, trajectory 4, final structure of production run (ionized)
N         5.5545759972        4.3207870104        9.2102801637
C         5.5295024246        3.4160480959        8.1132041991
C         5.7884091180        1.9632958306        8.6371603759
N         7.0190560665        1.9594768338        9.2842721433
C         7.0039449393        2.8172163094       10.3812569249
C         6.7674308453        4.2836393443        9.8858652714
C         4.2912990809        4.5603383704        9.8331858261
C         8.2703406973        1.5626292174        8.6212799787
H         6.4017939784        3.5531668730        7.4870599341
H         4.5426882861        3.5438475541        7.5687632094
H         5.7866083544        1.2547019873        7.7972743300
H         4.9370687050        1.6461323166        9.2811748379
H         6.9077914677        5.0125922760       10.6542290714
H         7.5856003984        4.3834340503        9.1261391071
H         6.1892916706        2.5162594415       11.0252765075
H         7.9080355407        2.6896958967       11.0151967607
H         3.6684691307        5.1059965230        9.1191630796
H         4.4519872253        5.1772663551       10.7399313166
H         3.8284042002        3.5921510797       10.0157909957
H         8.5073171492        0.4529122741        8.6709610455
H         9.1136188516        2.0670700300        8.9461563574
H         8.3172846736        1.7907814931        7.5495241552
22
300 K, trajectory 5, final structure of equilibration (neutral)
N         1.6491125677        1.3913614999        6.1462557874
C         2.8310490091        2.1922500407        6.5697331097
C         3.8706732565        2.3681818644        5.4957561466
N         4.3552136819        0.9323485525        5.0420123703
C         3.1461132456        0.2606369311        4.5654176796
C         2.0799892032        0.0633422387        5.7794985472
C         0.6666044425        1.4441701043        7.3149588145
C         5.4770437587        1.0853240981        4.1434993893
H         3.3040029805        1.7527733442        7.4999541361
H         2.4371915129        3.2052858887        6.8941965422
H         4.7625930250        2.8740969469        5.8628681345
H         3.5196474374        2.8757938282        4.6575244354
H         1.1969339908       -0.5490327763        5.4643382180
H         2.6427656257       -0.4285572870        6.5987101769
H         2.7120210871        0.8374769930        3.7048134723
H         3.4131230087       -0.7361728178        4.2943780357
H         1.1819154246        1.0270620979        8.1522335313
H        -0.2620480257        0.8985588484        7.1609479464
H         0.5198679415        2.5245049304        7.5399575739
H         5.4272269959        1.8442618465        3.3494964408
H         5.7040168485        0.0859502592        3.6990876327
H         6.3888765533        1.4469837576        4.6158195329
22
300 K, trajectory 5, final structure of production run (ionized)
N         4.8152374968        3.9351238855        9.3842215513
C         5.0676432257        2.9281826108        8.3942841912
C         5.5419430346        1.6580817481        9.2789018637
N         6.7379690786        2.0123766377        9.9014795815
C         6.6699517690        3.1506466549       10.7636371972
C         5.9847451802        4.3611725737       10.0301441875
C         3.5453998893        4.2144607762        9.9991073661
C         8.0420400250        1.8120745635        9.3218594708
H         5.8908381435        3.1963146394        7.7035227941
H         4.1273815319        2.7339279345        7.8740980509
H         5.6219281976        0.7036424341        8.8064917600
H         4.7494141887        1.5493746745       10.0903206794
H         5.7881052074        5.1898400002       10.7398759870
H         6.7218198248        4.7086136805        9.2527708966
H         6.0146179549        3.0462762546       11.6499952877
H         7.6772019579        3.5356632025       11.0523115010
H         3.4597991947        3.8380192790       11.0177595047
H         2.7904137450        3.7864822444        9.3651695153
H         3.5003446168        5.2911938140        9.9631225097
H         7.9962004531        0.9252143033        8.7125814195
H         8.8933976617        1.7994944872       10.0015328620
H         8.2422858711        2.5702941354        8.5142705137
22
565 K, trajectory 1, final structure of equilibration (neutral)
N         0.9552790645        0.3241247581        5.2987585356
C         1.0155056857        1.5850491006        4.4146937988
C         1.8069696363        1.3321429411        3.1662453665
N         3.0843353887        0.7055633247        3.4305360987
C         2.9913583676       -0.4589515022        4.3013089553
C         2.2463597928       -0.2454429598        5.5517494642
C         0.2525890901        0.5100316785        6.4795253601
C         4.0194105782        0.5393728356        2.3344541523
H         1.3726114270        2.3703631622        5.1355149557
H        -0.0024726740        1.8137811649        4.1009248252
H         1.9939669305        2.2505838780        2.6023509026
H         1.2949976200        0.6373717570        2.5274773850
H         2.2785079801       -1.1904274327        6.1219048924
H         2.6889962452        0.6137042231        6.1624580532
H         2.5584550235       -1.2071526189        3.5453831539
H         4.0207767968       -0.8740107264        4.5448648438
H         0.7846792327        0.8896960917        7.3961880918
H        -0.2374984002       -0.4550458952        6.7057966411
H        -0.5006624559        1.2934092492        6.4318351583
H         3.4720282978       -0.1564951588        1.7164001281
H         5.0149130051        0.1569607776        2.6308852420
H         4.1277166145        1.4012677826        1.7647209449
22
565 K, trajectory 1, final structure of production run (ionized)
N        10.3142472863       16.9038302078       21.1354718083
C         9.8164444923       16.1911524294       19.9975061450
C         9.1937074867       17.3765390782       18.9635679193
N         8.2113380138       18.1083192176       19.6642447930
C         8.7798745582       18.7915968619       20.8139811531
C         9.3243460408       17.6743205852       21.7979799552
C        11.6329208541       17.5042130559       20.9720225149
C         6.8459500169       17.6413345322       19.6237147264
H         9.0968666097       15.5005726980       20.2961720128
H        10.6603406395       15.6744382955       19.5074674008
H         8.8055808745       16.9078591571       18.0609044524
H         9.9947390676       18.1043382301       18.7640129490
H         9.6150330744       18.0828335507       22.7901530499
H         8.4486165033       17.0133364578       22.0031082399
H         9.6719572098       19.3391553866       20.3763658650
H         8.0180526583       19.4492471284       21.3146496964
H        11.5001012751       18.5771260275       21.2448569419
H        11.8874145245       17.3704479115       19.9435852732
H        12.3649896472       16.9994800700       21.6711827617
H         6.4369989618       17.9148171617       20.5698057799
H         6.7219259217       16.6810391834       19.1857771707
H         6.3442666294       18.2902761128       18.8115468422
22
565 K, trajectory 2, final structure of equilibration (neutral)
N         1.1957944298        0.5866083920        5.6417465930
C         1.4741964180        1.8379964961        5.0363575108
C         2.3456940464        1.7868571872        3.8315839405
N         3.4640707227        0.8064799524        3.8798715034
C         3.1219675485       -0.4522434416        4.3286528083
C         2.3394513583       -0.3282192816        5.6208275059
C         0.2476840515        0.5255158177        6.7069516510
C         4.2678958135        0.8894830996        2.6959501760
H         1.8660721117        2.4573455943        5.8836257349
H         0.4281276380        2.2986720892        4.9301485863
H         2.8210204600        2.7336934656        3.5638956691
H         1.7409418118        1.4357014745        2.9645916273
H         1.9602594281       -1.2663483841        5.9980272787
H         3.0432180934        0.1641360191        6.2961271282
H         2.3376854430       -0.8490843606        3.6103926028
H         3.8881728498       -1.1589435711        4.3788033174
H         0.7923516674        0.9021306811        7.5673874008
H        -0.1176207494       -0.4783709654        6.8649306787
H        -0.5095099718        1.3138559126        6.4086010528
H         3.6983673517        0.4099799932        1.9343646465
H         5.2443455469        0.3787754731        2.7242619669
H         4.4704372785        1.9447296563        2.4116243644
22
565 K, trajectory 2, final structure of production run (ionized)
N        -4.8872832515        3.6621358466       17.8386492387
C        -5.8491655925        2.6799635621       17.5344228336
C        -6.6157387498        2.4110231655       18.8962816360
N        -5.6883614812        1.7802791603       19.8718215118
C        -4.6197602173        2.7118187462       20.2456379321
C        -3.9462570536        3.2343995737       18.8527358330
C        -5.2120251204        5.0542012834       17.7470559617
C        -5.5505208521        0.3258540435       19.8139700041
H        -5.3796169256        1.7658413987       17.2236064445
H        -6.5325177285        2.9716473970       16.7489639593
H        -7.6664443992        2.0039267725       18.7105779753
H        -6.8464576128        3.4483209762       19.3745542344
H        -3.2169699069        4.1319586381       18.9515709537
H        -3.4630141200        2.3659481299       18.4289966177
H        -5.0139879154        3.6146143470       20.6740106885
H        -3.7598605606        2.2157745020       20.6442673366
H        -6.0173237756        5.0921478620       16.9818509664
H        -4.3127319464        5.6634282854       17.4935924524
H        -5.6529241898        5.5257090890       18.7194272263
H        -5.4660535939       -0.3652426021       20.6734317816
H        -4.6138522962        0.1288210684       19.2735382861
H        -6.4785066816        0.0671729603       19.1970118532
22
565 K, trajectory 3, final structure of equilibration (neutral)
N         1.2307517687        0.7973375034        5.6605572552
C         1.9484391342        2.0476821842        5.6060128877
C         2.8356539562        2.1531821093        4.3764883663
N         3.7123022539        0.9288508479        4.1215550056
C         3.1175008547       -0.3750677000        4.4935951797
C         2.2606199785       -0.2544713394        5.6892722867
C         0.3683410939        0.6815121104        6.8876699319
C         4.5915803767        0.9329339206        3.0213187264
H         2.5961664090        2.1944804781        6.4605271592
H         1.2382499419        2.9378773250        5.4994250981
H         3.4842022692        3.0315536731        4.2774069552
H         2.2127705399        2.0253935719        3.3870730590
H         1.8540157103       -1.3173789000        5.9101136670
H         3.0521730077       -0.1519959429        6.4893810498
H         2.7246321143       -0.6108299707        3.4487536325
H         3.9995179533       -1.0844140428        4.6325365450
H         0.8884455600        0.9950179194        7.8507085523
H        -0.0376598248       -0.3519852144        7.0749283517
H        -0.5879543015        1.2937852974        6.8073970638
H         4.0643300840        0.5376821932        2.1757691217
H         5.3580106832        0.1163061002        3.1655981286
H         5.0556907170        1.9001470244        2.8700346061
22
565 K, trajectory 3, final structure of production run (ionized)
N        -1.0783887089        1.0217908290       15.7542806087
C        -0.0318611764        0.1782207891       16.2231506603
C         1.1963119929        0.3196962211       15.2054041496
N         0.7345338428        0.1047086155       13.8371927532
C        -0.5092622347        0.8141303835       13.4041380092
C        -1.6537456120        0.5939684963       14.5739125582
C        -1.2446923407        2.4121823632       16.3613807471
C         1.4596467390       -0.6258319710       12.7568057597
H        -0.2448762985       -0.8930009439       16.1989661448
H         0.1445583726        0.3793513928       17.2468259427
H         1.8596300159       -0.5425622533       15.4913776877
H         1.7750289975        1.3021323082       15.1724595306
H        -2.3913147563        1.1804487215       14.1141093775
H        -1.8624250822       -0.4727676145       14.7182868757
H        -0.3967767482        1.9742515992       13.3878731995
H        -0.8092731189        0.3634748122       12.4076650839
H        -1.5214426668        3.0568217998       15.5416124536
H        -0.3519051453        2.5940765073       16.8843177968
H        -1.9640735222        2.3571377957       17.1452435406
H         2.1525911385       -1.2113952147       13.3381599715
H         2.0470089875        0.0042439887       12.1886517469
H         0.7671909636       -1.1856634336       12.1397701374
22
565 K, trajectory 4, final structure of equilibration (neutral)
N         1.4845101283        1.1255693435        6.0781895066
C         2.5031850763        2.2006779173        6.0485352651
C         3.4841860707        2.1751989803        4.8969241109
N         4.1294635191        0.9677435135        4.7007112013
C         3.1106497441       -0.0725966015        4.6181306426
C         2.0766967640       -0.1032939588        5.6946956716
C         0.4762982098        1.1563365258        7.0699394787
C         5.0603974192        0.9788218020        3.5814039655
H         2.9986513846        1.9105405359        6.9976972028
H         1.9804030857        3.0676036232        6.3445421316
H         4.1887645008        3.0697422034        5.0411185992
H         2.8778803034        2.4386466200        3.9420725903
H         1.3914757754       -0.9431422917        5.5558685758
H         2.5153424153       -0.3794468341        6.7870962521
H         2.3883124576        0.0348391061        3.6521499428
H         3.5001255796       -1.1202809442        4.5401992911
H         1.1717012893        0.9089806440        7.9172318249
H        -0.1729890809        0.2917458100        6.9091811269
H         0.0697397057        2.1590128451        7.1759990725
H         4.5324148668        0.8267391773        2.6256195170
H         5.7284996639        0.1784645901        3.6148659536
H         5.6514755028        1.8931219032        3.4548301954
22
565 K, trajectory 4, final structure of production run (ionized)
N         5.6607781097       -5.6565483959       13.8281734503
C         7.0580264141       -6.0558074364       13.5173918952
C         8.0583548494       -5.0068688037       14.1585198040
N         7.6623556699       -3.5954466487       13.9786984005
C         6.3956595064       -3.3382302366       14.3860293967
C         5.4176546567       -4.2936737735       13.5105040115
C         4.8505913580       -6.2425712658       14.8678925853
C         7.9234178678       -3.0062332540       12.6728868494
H         7.0731485687       -6.1996434275       12.3876030275
H         7.1267808680       -7.0128700603       14.0379345491
H         9.1093949732       -5.2060975437       13.8297404701
H         8.0772801442       -5.2570936664       15.2436563407
H         4.3528401843       -4.0166153038       13.5869598230
H         5.6766866809       -4.0976998073       12.4841801719
H         6.2926883914       -3.7835754148       15.5360546526
H         5.9489021243       -2.4223793501       14.1282950790
H         3.9374395231       -6.5757077983       14.5576552694
H         4.7209598391       -5.5089900971       15.6383738012
H         5.3571202440       -7.1329488513       15.1823302698
H         7.6818411547       -2.0116088864       12.8582061054
H         7.1667930421       -3.3916440939       11.8928536152
H         8.9806599970       -3.2566288394       12.3517282374
22
565 K, trajectory 5, final structure of equilibration (neutral)
N         1.6472932230        1.4012630732        6.2286747236
C         2.8350401160        2.1813815335        6.5233105422
C         3.9401542023        2.2736965969        5.4809208411
N         4.3578695630        1.0094836865        5.0692092359
C         3.1084345781        0.2957996871        4.6223396655
C         2.1173259423        0.1361078837        5.7345460019
C         0.6797843726        1.3910225330        7.2803855419
C         5.4871083632        1.0641527483        4.1880076213
H         3.2750201702        1.6322587752        7.4219090460
H         2.5123148120        3.2602036828        6.8607812191
H         4.6890035263        2.9354762533        5.9483094567
H         3.6541146243        2.7735445965        4.6041885668
H         1.3482038707       -0.6346543683        5.4105879235
H         2.5033678585       -0.3134429236        6.7439378674
H         2.5174260997        1.0013703691        3.9203158717
H         3.3284838427       -0.6042963135        4.1174961080
H         0.9265340259        0.9691785407        8.2535318644
H        -0.2263769632        0.9141844246        6.9060874505
H         0.2638090292        2.4327334032        7.4663694857
H         5.2157481541        1.8392008051        3.4309481484
H         5.8110157543        0.1849054225        3.6045716123
H         6.2739226536        1.4342962367        4.8119847966
22
565 K, trajectory 5, final structure of production run (ionized)
N         1.9092948109        2.1885707724        6.1510379069
C         1.9235790628        0.8996231342        5.4909340103
C         1.7637320619        1.2159696052        3.9636600013
N         0.5496576490        2.0472255659        3.7698664965
C         0.5693844416        3.2454836185        4.5609788823
C         0.7330721240        2.8829709651        6.0592190259
C         3.1227891685        2.6401119611        6.7789251385
C        -0.6485132769        1.2954115270        3.9677891719
H         1.0905833202        0.1506117844        5.6636974933
H         2.8049580372        0.3999985444        5.6279704109
H         1.7475925127        0.2857864868        3.2787767359
H         2.5149629449        1.9040234223        3.4883416335
H         0.7607463811        3.8266425275        6.6407166690
H        -0.1256630052        2.2864229834        6.3421814078
H         1.5238413255        3.7311866491        4.4270912701
H        -0.2068541857        3.8193982391        4.1943973923
H         3.5738297096        3.3144631304        6.0206120480
H         3.7792602022        1.8223452580        7.0354843984
H         2.7550573686        3.1276475300        7.6431535849
H        -0.8293183263        1.0038414726        4.9568144379
H        -0.8668924797        0.5636103596        3.1568932846
H        -1.4738187277        1.9775557015        3.7550617772
22
980 K, trajectory 1, final structure of equilibration (neutral)
N         0.9575330052        0.3255756322        5.3180046528
C         1.0128599573        1.5821235976        4.4128728501
C         1.8132249027        1.3413691770        3.1609050801
N         3.0721219722        0.7044772945        3.4305090322
C         2.9870529432       -0.4459096399        4.3077263991
C         2.2473783499       -0.2637089850        5.5664174747
C         0.2553885326        0.5190692838        6.4773454925
C         4.0306449470        0.5414614745        2.3524933777
H         1.3290161556        2.3686402770        5.1684271702
H        -0.0089786849        1.7891453303        4.0894777601
H         2.0426407672        2.2724239344        2.6253843613
H         1.3637613939        0.6782986795        2.4647821970
H         2.3049338144       -1.2193205849        6.1193515107
H         2.6619267093        0.6167227353        6.1874436451
H         2.5584492405       -1.1821721974        3.5323487971
H         4.0529700438       -0.8751863136        4.5422087000
H         0.7476668592        0.9178442944        7.4268019019
H        -0.2508315444       -0.4457177496        6.6739049090
H        -0.4860441341        1.3213405796        6.4333944708
H         3.4745666062       -0.1482209272        1.7512565004
H         5.0316810511        0.1683818603        2.6602831045
H         4.1269074819        1.3944832460        1.7832501459
22
980 K, trajectory 1, final structure of production run (ionized)
N        13.3274699337       27.7919360194       37.3562904058
C        14.7099919438       27.6954483197       37.0569837312
C        15.1490937633       28.3054654749       35.5833147514
N        14.3439307461       27.6821749598       34.7279852960
C        13.0338944766       28.1595497651       34.7856963241
C        12.4638972650       27.5026748925       36.3371062822
C        12.8564947565       27.7532576834       38.7291343739
C        14.7970644724       26.6685103081       33.9332008788
H        15.0283956258       26.6616111862       36.8742387763
H        15.3691951604       28.1105512762       37.8324743000
H        16.2316575625       28.1989998037       35.2573604341
H        14.8131547518       29.4077180813       35.4712310538
H        11.5009358567       27.7755403577       36.3908453439
H        12.4186884494       26.4713296228       36.0812150051
H        13.1856458098       29.3242631855       34.8555390850
H        12.3887562408       27.7216964337       34.0515069562
H        13.6839419285       28.0281203358       39.2712688570
H        12.3737441362       26.7880235045       39.0493328163
H        12.0423106429       28.4344411705       38.8085411188
H        15.7497239952       26.9405686427       33.5024358904
H        14.0023516484       26.3619890928       33.3054814032
H        14.9224093140       25.7337852376       34.5450817703
22
980 K, trajectory 2, final structure of equilibration (neutral)
N         1.1992703383        0.5911085653        5.6634025874
C         1.4735537842        1.8381620055        5.0363872751
C         2.3412944028        1.8006068592        3.8373399898
N         3.4555397744        0.7997802318        3.8808171422
C         3.1324163213       -0.4435183915        4.3347477244
C         2.3376805445       -0.3376061730        5.6163460043
C         0.2469486789        0.5214289044        6.7084057454
C         4.2773726861        0.8894625307        2.7137421705
H         1.8342170261        2.4674391873        5.8973986399
H         0.3891577508        2.2613627364        4.9744886616
H         2.8520443707        2.7343749245        3.5707037314
H         1.7344934629        1.4412306479        2.9707352673
H         1.9435463199       -1.2709405442        5.9753012680
H         3.0449531222        0.1694711277        6.2770837461
H         2.3031521480       -0.8101897663        3.6267700409
H         3.8610599332       -1.1680141964        4.3725650885
H         0.8429307127        0.8799684111        7.5441418513
H        -0.1295456775       -0.4793466550        6.8518971953
H        -0.4694519350        1.3759103771        6.4136760954
H         3.7120351022        0.4125516165        1.9606214692
H         5.2575749184        0.3824905244        2.7566040787
H         4.4863616471        1.9461626773        2.4383644635
22
980 K, trajectory 2, final structure of production run (ionized)
N        -8.2024336239        3.7976068466       30.0547503011
C        -7.6855772510        5.0237015767       29.7944230327
C        -7.1439460464        4.8603946740       28.2806885355
N        -6.0899267822        4.0382576081       28.4750061510
C        -6.3178677452        2.5901645472       28.6371874810
C        -7.2985824685        2.7267172741       29.9284226470
C        -9.7284028353        3.6436548319       29.7570349771
C        -4.8170138592        4.5510264672       29.0681161357
H        -6.9667247093        5.4792256898       30.4930397149
H        -8.4366179470        5.7686220705       29.5116396890
H        -7.1735162616        5.8826252012       27.6260459233
H        -7.9601090270        4.3135878542       27.7316721480
H        -7.6856562346        1.7178368244       30.0849049532
H        -6.3583547238        2.7836620799       30.6359316203
H        -6.8129149067        2.3310704453       27.5511272513
H        -5.2723811765        2.2041350081       28.7742098403
H       -10.1229008526        3.1877453434       30.7990002922
H        -9.9131692234        3.0634444410       28.8008234165
H       -10.3896678870        4.4733580122       29.7733483328
H        -5.1095823981        5.5975302413       29.4140075103
H        -4.0876629451        4.6003479319       28.3793172772
H        -4.4186406241        3.8269257066       29.8658104670
22
980 K, trajectory 3, final structure of equilibration (neutral)
N         1.2304949763        0.8000140159        5.6516212236
C         1.9487629142        2.0487112336        5.6181110588
C         2.8396159481        2.1713402221        4.3920826776
N         3.7043812496        0.9268095112        4.1153642400
C         3.1096268968       -0.3869815488        4.4944846009
C         2.2653344022       -0.2463402886        5.6716609910
C         0.3749416616        0.6642898694        6.8812989232
C         4.5763450646        0.9314751015        3.0312864764
H         2.5933727085        2.2027988588        6.4642974796
H         1.2160559787        2.9405715335        5.4886028686
H         3.5089299233        3.0445690507        4.2844127951
H         2.2150213714        2.0275653072        3.3895446072
H         1.8991745675       -1.3341766988        5.9658128221
H         3.1295017195       -0.1293299179        6.4139279498
H         2.8110594259       -0.5744723858        3.4060685852
H         4.0157877232       -1.0974503929        4.6493712834
H         0.8633655138        0.9942389326        7.8771227799
H        -0.0447014712       -0.3705574280        7.0958704056
H        -0.6004313288        1.2616766180        6.8019844261
H         4.0609879526        0.5093045781        2.2170244775
H         5.3312577038        0.0800648790        3.1811948180
H         5.0508606250        1.8970161862        2.8987090170
22
980 K, trajectory 3, final structure of production run (ionized)
N        -0.8860625358       -2.3730918860       18.0645380619
C        -2.1276922143       -1.6823126007       18.1898580850
C        -2.7740690586       -0.9763276158       16.8742762900
N        -1.7379049636       -0.4800477746       16.1521471406
C        -0.4833427837       -1.2547235647       15.9823792033
C         0.1183929018       -1.6854760520       17.3043705282
C        -0.8584102017       -3.8790346326       17.8880333656
C        -1.3261959000        0.8941376782       16.3985215986
H        -2.0442933209       -1.1853431263       19.0794341264
H        -2.8005692916       -2.5037449553       18.3620379275
H        -3.5153570696       -0.1147102813       17.0352414086
H        -3.3042482036       -1.8051740965       16.3525960007
H         0.9882620796       -2.4369839716       17.2298678648
H         0.7634151405       -0.8685556520       17.8978055448
H        -0.7655186026       -2.1937490378       15.4259111141
H         0.3109205166       -0.8116694134       15.3674283809
H        -1.8565977876       -4.1722255583       17.4639654029
H        -0.5821385921       -4.3272334964       18.7834723778
H        -0.1003275635       -3.9409231963       17.0318064993
H        -0.4244341494        1.1691822298       15.8017632930
H        -1.0126005755        0.8974493208       17.4385170934
H        -2.1800851407        1.5429024444       16.1987392274
22
980 K, trajectory 4, final structure of equilibration (neutral)
N         1.4845572203        1.1199980211        6.1011746181
C         2.5014773658        2.2023590616        6.0559116901
C         3.5021675539        2.1637690344        4.9172089805
N         4.1275115113        0.9654142288        4.6935788959
C         3.1084429906       -0.0762181693        4.6225379139
C         2.0772500084       -0.0953147477        5.6916380825
C         0.4831887138        1.1697674371        7.0675578924
C         5.0605729803        0.9804962016        3.5899741179
H         2.9499901751        1.9016711458        7.0327315153
H         1.9740063072        3.0559052306        6.3770497855
H         4.2050787469        3.0702048223        5.0555896347
H         2.8662729802        2.4414516770        3.9387467189
H         1.4135286980       -0.9609577963        5.5972121010
H         2.5155651998       -0.3426732846        6.8239418942
H         2.3439071011        0.0205990239        3.6626566155
H         3.4320255983       -1.1571548604        4.5411513822
H         1.2254669774        0.8854417191        7.8858690674
H        -0.1689241112        0.3052517413        6.8896439876
H         0.1214464867        2.2035432238        7.1809361724
H         4.5357798775        0.7847812551        2.6412540457
H         5.7293782768        0.2000296973        3.6145267334
H         5.6395916877        1.8995661258        3.4113589902
22
980 K, trajectory 4, final structure of production run (ionized)
N         9.3568135791       -5.6491512551       21.1287354024
C         8.4809132970       -6.3919761612       21.9919235893
C         6.7875296164       -6.3259830029       21.7479985709
N         6.6123820884       -4.9662928429       21.6350535481
C         7.3217090923       -4.1686458659       20.6599836300
C         8.8862210528       -4.2203928389       20.9767102083
C         9.8595240332       -6.1899896731       19.9270467585
C         6.0571327165       -4.2791537734       22.8375655423
H         8.7514156176       -6.0193882951       22.9599896413
H         8.8439642462       -7.4400497309       22.0200521313
H         6.5311930404       -6.7695206196       22.7743181802
H         6.5240291998       -6.9654920150       21.0123682039
H         9.4560571615       -3.8825762198       20.0157013190
H         9.1215316374       -3.5020552914       21.7059416395
H         7.1310317953       -4.6786926892       19.7391156481
H         6.9026238468       -3.1339645657       20.6366469058
H        10.1399640006       -5.4459101869       19.2267008549
H         9.1666617526       -6.8621262053       19.4272781647
H        10.6462484158       -6.7914561279       20.2885624650
H         4.9574137436       -4.0453544073       22.6908800662
H         6.6570232482       -3.3670250952       22.9912486303
H         6.1285422275       -5.0121833630       23.6046584313
22
980 K, trajectory 5, final structure of equilibration (neutral)
N         1.6482948303        1.4001890878        6.2516711985
C         2.8357503814        2.1809096081        6.5162475105
C         3.9571282986        2.2561451771        5.4749979157
N         4.3609662258        1.0186469188        5.0737396613
C         3.1035363174        0.3119533234        4.6293246175
C         2.1201864754        0.1549615055        5.7288959078
C         0.6761201522        1.3807596542        7.2787857864
C         5.4858655276        1.0649832733        4.1916941466
H         3.2756853084        1.6230588109        7.4177330083
H         2.5109207020        3.2776758172        6.8662545344
H         4.6836215787        2.9433482737        5.9492239349
H         3.7020009634        2.7536908192        4.6048809889
H         1.3691906674       -0.6455898899        5.3980272762
H         2.4827503163       -0.2881907175        6.7798083302
H         2.4685513153        1.0454009677        3.9521142909
H         3.3075138676       -0.5651664880        4.1000887753
H         0.8421738005        0.9577555301        8.2674314870
H        -0.2218698860        0.9168594164        6.8534924446
H         0.2297465071        2.4179248527        7.4634954152
H         5.2035161408        1.8453083647        3.4394839605
H         5.8406193270        0.2038953070        3.5956265979
H         6.2536029916        1.4434527265        4.8384877467
22
980 K, trajectory 5, final structure of production run (ionized)
N         0.1664483972        6.1652444801        5.9959629378
C         1.0177195379        5.5795752980        6.9475107599
C         2.4264950487        6.1681846977        7.2390560068
N         3.1508865133        6.7305278656        6.0078132068
C         2.2626906837        7.4529792206        5.2003374983
C         0.7315101608        6.4858147767        4.8439334723
C        -1.1204454080        6.7851171186        6.3093805817
C         4.2075332795        5.8043448512        5.6579537276
H         0.8932939459        4.4795481852        6.6658801342
H         0.6745194492        5.5592083673        7.9442562618
H         2.9143180860        5.2303435429        7.5427905181
H         2.2418477368        6.6573726169        8.1973603431
H         0.0019513690        7.0314258962        4.1891862605
H         1.0442190859        5.5398307587        4.3390111801
H         1.8032740893        8.3806377368        5.5659100950
H         2.4288886441        7.6083825601        4.1496271063
H        -1.8520092835        6.3152054016        5.7175034033
H        -1.1063805164        7.8028499129        6.1906981355
H        -1.2987449057        6.5888180126        7.3472246336
H         3.8242433308        4.7373011422        5.7967370003
H         5.2164235887        5.7974122148        6.1531738428
H         4.4082993713        5.9145555663        4.5315386684
